# Supplementary material for: A Bayesian hierarchical hidden Markov model for clustering and gene selection: Application to kidney cancer gene expression data
Source: Biom J. Author manuscript; Available in PMC 2024 Jul 12. (PMC11239327; doi:10.1002/bimj.202300173)
Supplement: Supporting information [file NIHMS2001776-supplement-Supporting_information.zip]

Archive with 3,898 entries (3,890 files):
- Code_and_Data/
- __MACOSX/._Code_and_Data
- Code_and_Data/FunctionsCompetitiveMethods.R
- __MACOSX/Code_and_Data/._FunctionsCompetitiveMethods.R
- Code_and_Data/Table3.R
- __MACOSX/Code_and_Data/._Table3.R
- Code_and_Data/RunPenalizedPlaid/
- __MACOSX/Code_and_Data/._RunPenalizedPlaid
- Code_and_Data/.DS_Store
- __MACOSX/Code_and_Data/._.DS_Store
- Code_and_Data/SimulatedData/
- __MACOSX/Code_and_Data/._SimulatedData
- Code_and_Data/Table4.R
- __MACOSX/Code_and_Data/._Table4.R
- Code_and_Data/RealData.R
- __MACOSX/Code_and_Data/._RealData.R
- Code_and_Data/Figure2.R
- __MACOSX/Code_and_Data/._Figure2.R
- Code_and_Data/FinalResults/
- __MACOSX/Code_and_Data/._FinalResults
- Code_and_Data/Table1.R
- __MACOSX/Code_and_Data/._Table1.R
- Code_and_Data/SimulateData.R
- __MACOSX/Code_and_Data/._SimulateData.R
- Code_and_Data/ResultsCompetitiveMethods/
- __MACOSX/Code_and_Data/._ResultsCompetitiveMethods
- Code_and_Data/Figure3.R
- __MACOSX/Code_and_Data/._Figure3.R
- Code_and_Data/README.txt
- __MACOSX/Code_and_Data/._README.txt
- Code_and_Data/Table2.R
- __MACOSX/Code_and_Data/._Table2.R
- Code_and_Data/IntermediateSimulatedDataResults/
- __MACOSX/Code_and_Data/._IntermediateSimulatedDataResults
- Code_and_Data/IntermediateDataResults/
- __MACOSX/Code_and_Data/._IntermediateDataResults
- Code_and_Data/RunCompetitiveMethods.R
- __MACOSX/Code_and_Data/._RunCompetitiveMethods.R
- Code_and_Data/ClinicalKidney.csv
- __MACOSX/Code_and_Data/._ClinicalKidney.csv
- Code_and_Data/RunPenalizedPlaid/PenalizedPlaid.jar
- __MACOSX/Code_and_Data/RunPenalizedPlaid/._PenalizedPlaid.jar
- Code_and_Data/RunPenalizedPlaid/resultsPenalized/
- __MACOSX/Code_and_Data/RunPenalizedPlaid/._resultsPenalized
- Code_and_Data/RunPenalizedPlaid/.DS_Store
- __MACOSX/Code_and_Data/RunPenalizedPlaid/._.DS_Store
- Code_and_Data/RunPenalizedPlaid/weka.jar
- __MACOSX/Code_and_Data/RunPenalizedPlaid/._weka.jar
- Code_and_Data/RunPenalizedPlaid/RunJavaPenalBiclust.sh
- __MACOSX/Code_and_Data/RunPenalizedPlaid/._RunJavaPenalBiclust.sh
- Code_and_Data/RunPenalizedPlaid/COPYING
- __MACOSX/Code_and_Data/RunPenalizedPlaid/._COPYING
- Code_and_Data/RunPenalizedPlaid/rhoknown.txt
- __MACOSX/Code_and_Data/RunPenalizedPlaid/._rhoknown.txt
- Code_and_Data/RunPenalizedPlaid/readme.txt
- __MACOSX/Code_and_Data/RunPenalizedPlaid/._readme.txt
- Code_and_Data/RunPenalizedPlaid/kappaknown.txt
- __MACOSX/Code_and_Data/RunPenalizedPlaid/._kappaknown.txt
- Code_and_Data/RunPenalizedPlaid/data.txt
- __MACOSX/Code_and_Data/RunPenalizedPlaid/._data.txt
- Code_and_Data/SimulatedData/.DS_Store
- __MACOSX/Code_and_Data/SimulatedData/._.DS_Store
- Code_and_Data/FinalResults/Figure5ImageDataOrderedCluster6HMMBi-C.pdf
- __MACOSX/Code_and_Data/FinalResults/._Figure5ImageDataOrderedCluster6HMMBi-C.pdf
- Code_and_Data/FinalResults/Figure7Circular1HMMBi-C.pdf
- __MACOSX/Code_and_Data/FinalResults/._Figure7Circular1HMMBi-C.pdf
- Code_and_Data/FinalResults/.DS_Store
- __MACOSX/Code_and_Data/FinalResults/._.DS_Store
- Code_and_Data/FinalResults/Figure5ImageDataOrderedCluster3HMMBi-C.pdf
- __MACOSX/Code_and_Data/FinalResults/._Figure5ImageDataOrderedCluster3HMMBi-C.pdf
- Code_and_Data/FinalResults/Figure5ImageDataOrderedCluster4HMMBi-C.pdf
- __MACOSX/Code_and_Data/FinalResults/._Figure5ImageDataOrderedCluster4HMMBi-C.pdf
- Code_and_Data/FinalResults/Table5.csv
- __MACOSX/Code_and_Data/FinalResults/._Table5.csv
- Code_and_Data/FinalResults/Table4.csv
- __MACOSX/Code_and_Data/FinalResults/._Table4.csv
- Code_and_Data/FinalResults/Figure4ImageDataOrderedNoHMMBi-NoC.pdf
- __MACOSX/Code_and_Data/FinalResults/._Figure4ImageDataOrderedNoHMMBi-NoC.pdf
- Code_and_Data/FinalResults/Table3.csv
- __MACOSX/Code_and_Data/FinalResults/._Table3.csv
- Code_and_Data/FinalResults/Table2.csv
- __MACOSX/Code_and_Data/FinalResults/._Table2.csv
- Code_and_Data/FinalResults/Figure2Data8.pdf
- __MACOSX/Code_and_Data/FinalResults/._Figure2Data8.pdf
- Code_and_Data/FinalResults/Figure5ImageDataOrderedCluster1HMMBi-C.pdf
- __MACOSX/Code_and_Data/FinalResults/._Figure5ImageDataOrderedCluster1HMMBi-C.pdf
- Code_and_Data/FinalResults/Table1.csv
- __MACOSX/Code_and_Data/FinalResults/._Table1.csv
- Code_and_Data/FinalResults/Figure6BarPlot1HMMBi-C.pdf
- __MACOSX/Code_and_Data/FinalResults/._Figure6BarPlot1HMMBi-C.pdf
- Code_and_Data/FinalResults/Figure3DIC6.pdf
- __MACOSX/Code_and_Data/FinalResults/._Figure3DIC6.pdf
- Code_and_Data/FinalResults/Figure3DIC5.pdf
- __MACOSX/Code_and_Data/FinalResults/._Figure3DIC5.pdf
- Code_and_Data/FinalResults/Figure4ImageDataOrderedHMMBi-C.pdf
- __MACOSX/Code_and_Data/FinalResults/._Figure4ImageDataOrderedHMMBi-C.pdf
- Code_and_Data/FinalResults/Figure4ImageDataOrderedNoHMMBi-C.pdf
- __MACOSX/Code_and_Data/FinalResults/._Figure4ImageDataOrderedNoHMMBi-C.pdf
- Code_and_Data/FinalResults/Figure5ImageDataOrderedCluster2HMMBi-C.pdf
- __MACOSX/Code_and_Data/FinalResults/._Figure5ImageDataOrderedCluster2HMMBi-C.pdf
- Code_and_Data/FinalResults/Figure3DIC4.pdf
- __MACOSX/Code_and_Data/FinalResults/._Figure3DIC4.pdf
- Code_and_Data/FinalResults/Figure2Data4.pdf
- __MACOSX/Code_and_Data/FinalResults/._Figure2Data4.pdf
- Code_and_Data/FinalResults/Figure3DIC1.pdf
- __MACOSX/Code_and_Data/FinalResults/._Figure3DIC1.pdf
- Code_and_Data/FinalResults/Figure3DIC3.pdf
- __MACOSX/Code_and_Data/FinalResults/._Figure3DIC3.pdf
- Code_and_Data/FinalResults/Figure3DIC2.pdf
- __MACOSX/Code_and_Data/FinalResults/._Figure3DIC2.pdf
- Code_and_Data/FinalResults/Figure2Data2.pdf
- __MACOSX/Code_and_Data/FinalResults/._Figure2Data2.pdf
- Code_and_Data/FinalResults/Figure5ImageDataOrderedCluster5HMMBi-C.pdf
- __MACOSX/Code_and_Data/FinalResults/._Figure5ImageDataOrderedCluster5HMMBi-C.pdf
- Code_and_Data/FinalResults/Figure4ImageDataOrderedHMMBi-NoC.pdf
- __MACOSX/Code_and_Data/FinalResults/._Figure4ImageDataOrderedHMMBi-NoC.pdf
- Code_and_Data/ResultsCompetitiveMethods/F1Turner.txt
- __MACOSX/Code_and_Data/ResultsCompetitiveMethods/._F1Turner.txt
- Code_and_Data/ResultsCompetitiveMethods/F1Fabia.txt
- __MACOSX/Code_and_Data/ResultsCompetitiveMethods/._F1Fabia.txt
- Code_and_Data/ResultsCompetitiveMethods/F1Penalized.txt
- __MACOSX/Code_and_Data/ResultsCompetitiveMethods/._F1Penalized.txt
- Code_and_Data/IntermediateSimulatedDataResults/F1Rev2Sce4Seed16.txt
- __MACOSX/Code_and_Data/IntermediateSimulatedDataResults/._F1Rev2Sce4Seed16.txt
- Code_and_Data/IntermediateSimulatedDataResults/F1Rev4Sce12Seed16.txt
- __MACOSX/Code_and_Data/IntermediateSimulatedDataResults/._F1Rev4Sce12Seed16.txt
- Code_and_Data/IntermediateSimulatedDataResults/F1Rev2Sce9Seed15.txt
- __MACOSX/Code_and_Data/IntermediateSimulatedDataResults/._F1Rev2Sce9Seed15.txt
- Code_and_Data/IntermediateSimulatedDataResults/DICKK3Sce6Seed2.txt
- __MACOSX/Code_and_Data/IntermediateSimulatedDataResults/._DICKK3Sce6Seed2.txt
- Code_and_Data/IntermediateSimulatedDataResults/DICKK3Sce7Seed2.txt
- __MACOSX/Code_and_Data/IntermediateSimulatedDataResults/._DICKK3Sce7Seed2.txt
- Code_and_Data/IntermediateSimulatedDataResults/F1Rev4Sce1Seed13.txt
- __MACOSX/Code_and_Data/IntermediateSimulatedDataResults/._F1Rev4Sce1Seed13.txt
- Code_and_Data/IntermediateSimulatedDataResults/F1Rev2Sce7Seed3.txt
- __MACOSX/Code_and_Data/IntermediateSimulatedDataResults/._F1Rev2Sce7Seed3.txt
- Code_and_Data/IntermediateSimulatedDataResults/F1RevSce3Seed12.txt
- __MACOSX/Code_and_Data/IntermediateSimulatedDataResults/._F1RevSce3Seed12.txt
- Code_and_Data/IntermediateSimulatedDataResults/F1Rev2Sce6Seed3.txt
- __MACOSX/Code_and_Data/IntermediateSimulatedDataResults/._F1Rev2Sce6Seed3.txt
- Code_and_Data/IntermediateSimulatedDataResults/F1Rev2Sce3Seed9.txt
- __MACOSX/Code_and_Data/IntermediateSimulatedDataResults/._F1Rev2Sce3Seed9.txt
- Code_and_Data/IntermediateSimulatedDataResults/F1Rev2Sce2Seed9.txt
- __MACOSX/Code_and_Data/IntermediateSimulatedDataResults/._F1Rev2Sce2Seed9.txt
- Code_and_Data/IntermediateSimulatedDataResults/DICKK4Sce6Seed2.txt
- __MACOSX/Code_and_Data/IntermediateSimulatedDataResults/._DICKK4Sce6Seed2.txt
- Code_and_Data/IntermediateSimulatedDataResults/DICKK14Sce11Seed2.txt
- __MACOSX/Code_and_Data/IntermediateSimulatedDataResults/._DICKK14Sce11Seed2.txt
- Code_and_Data/IntermediateSimulatedDataResults/DICKK4Sce7Seed2.txt
- __MACOSX/Code_and_Data/IntermediateSimulatedDataResults/._DICKK4Sce7Seed2.txt
- Code_and_Data/IntermediateSimulatedDataResults/DICKK14Sce10Seed2.txt
- __MACOSX/Code_and_Data/IntermediateSimulatedDataResults/._DICKK14Sce10Seed2.txt
- Code_and_Data/IntermediateSimulatedDataResults/F1RevSce6Seed5.txt
- __MACOSX/Code_and_Data/IntermediateSimulatedDataResults/._F1RevSce6Seed5.txt
- Code_and_Data/IntermediateSimulatedDataResults/F1Rev4Sce7Seed14.txt
- __MACOSX/Code_and_Data/IntermediateSimulatedDataResults/._F1Rev4Sce7Seed14.txt
- Code_and_Data/IntermediateSimulatedDataResults/F1RevSce5Seed15.txt
- __MACOSX/Code_and_Data/IntermediateSimulatedDataResults/._F1RevSce5Seed15.txt
- Code_and_Data/IntermediateSimulatedDataResults/F1RevSce7Seed5.txt
- __MACOSX/Code_and_Data/IntermediateSimulatedDataResults/._F1RevSce7Seed5.txt
- Code_and_Data/IntermediateSimulatedDataResults/F1RevSce10Seed19 2.txt
- __MACOSX/Code_and_Data/IntermediateSimulatedDataResults/._F1RevSce10Seed19 2.txt
- Code_and_Data/IntermediateSimulatedDataResults/F1RevSce11Seed19.txt
- __MACOSX/Code_and_Data/IntermediateSimulatedDataResults/._F1RevSce11Seed19.txt
- Code_and_Data/IntermediateSimulatedDataResults/F1Rev2Sce12Seed4.txt
- __MACOSX/Code_and_Data/IntermediateSimulatedDataResults/._F1Rev2Sce12Seed4.txt
- Code_and_Data/IntermediateSimulatedDataResults/F1Rev2Sce2Seed11.txt
- __MACOSX/Code_and_Data/IntermediateSimulatedDataResults/._F1Rev2Sce2Seed11.txt
- Code_and_Data/IntermediateSimulatedDataResults/DICKK5Sce12Seed2.txt
- __MACOSX/Code_and_Data/IntermediateSimulatedDataResults/._DICKK5Sce12Seed2.txt
- Code_and_Data/IntermediateSimulatedDataResults/F1Rev2Sce11Seed19.txt
- __MACOSX/Code_and_Data/IntermediateSimulatedDataResults/._F1Rev2Sce11Seed19.txt
- Code_and_Data/IntermediateSimulatedDataResults/F1RevSce8Seed16.txt
- __MACOSX/Code_and_Data/IntermediateSimulatedDataResults/._F1RevSce8Seed16.txt
- Code_and_Data/IntermediateSimulatedDataResults/F1Rev4Sce4Seed20.txt
- __MACOSX/Code_and_Data/IntermediateSimulatedDataResults/._F1Rev4Sce4Seed20.txt
- Code_and_Data/IntermediateSimulatedDataResults/F1Rev4Sce6Seed4.txt
- __MACOSX/Code_and_Data/IntermediateSimulatedDataResults/._F1Rev4Sce6Seed4.txt
- Code_and_Data/IntermediateSimulatedDataResults/F1RevSce12Seed11.txt
- __MACOSX/Code_and_Data/IntermediateSimulatedDataResults/._F1RevSce12Seed11.txt
- Code_and_Data/IntermediateSimulatedDataResults/F1Rev2Sce1Seed19.txt
- __MACOSX/Code_and_Data/IntermediateSimulatedDataResults/._F1Rev2Sce1Seed19.txt
- Code_and_Data/IntermediateSimulatedDataResults/F1Rev4Sce7Seed4.txt
- __MACOSX/Code_and_Data/IntermediateSimulatedDataResults/._F1Rev4Sce7Seed4.txt
- Code_and_Data/IntermediateSimulatedDataResults/F1Rev2Sce12Seed11.txt
- __MACOSX/Code_and_Data/IntermediateSimulatedDataResults/._F1Rev2Sce12Seed11.txt
- Code_and_Data/IntermediateSimulatedDataResults/F1Rev4Sce7Seed5.txt
- __MACOSX/Code_and_Data/IntermediateSimulatedDataResults/._F1Rev4Sce7Seed5.txt
- Code_and_Data/IntermediateSimulatedDataResults/DICKK11Sce5Seed2.txt
- __MACOSX/Code_and_Data/IntermediateSimulatedDataResults/._DICKK11Sce5Seed2.txt
- Code_and_Data/IntermediateSimulatedDataResults/F1Rev2Sce12Seed10.txt
- __MACOSX/Code_and_Data/IntermediateSimulatedDataResults/._F1Rev2Sce12Seed10.txt
- Code_and_Data/IntermediateSimulatedDataResults/DICKK11Sce4Seed2.txt
- __MACOSX/Code_and_Data/IntermediateSimulatedDataResults/._DICKK11Sce4Seed2.txt
- Code_and_Data/IntermediateSimulatedDataResults/F1RevSce12Seed10.txt
- __MACOSX/Code_and_Data/IntermediateSimulatedDataResults/._F1RevSce12Seed10.txt
- Code_and_Data/IntermediateSimulatedDataResults/F1Rev4Sce6Seed5.txt
- __MACOSX/Code_and_Data/IntermediateSimulatedDataResults/._F1Rev4Sce6Seed5.txt
- Code_and_Data/IntermediateSimulatedDataResults/F1Rev2Sce1Seed18.txt
- __MACOSX/Code_and_Data/IntermediateSimulatedDataResults/._F1Rev2Sce1Seed18.txt
- Code_and_Data/IntermediateSimulatedDataResults/DICKK10Sce11Seed2.txt
- __MACOSX/Code_and_Data/IntermediateSimulatedDataResults/._DICKK10Sce11Seed2.txt
- Code_and_Data/IntermediateSimulatedDataResults/DICKK10Sce10Seed2.txt
- __MACOSX/Code_and_Data/IntermediateSimulatedDataResults/._DICKK10Sce10Seed2.txt
- Code_and_Data/IntermediateSimulatedDataResults/F1RevSce6Seed20.txt
- __MACOSX/Code_and_Data/IntermediateSimulatedDataResults/._F1RevSce6Seed20.txt
- Code_and_Data/IntermediateSimulatedDataResults/F1RevSce8Seed17.txt
- __MACOSX/Code_and_Data/IntermediateSimulatedDataResults/._F1RevSce8Seed17.txt
- Code_and_Data/IntermediateSimulatedDataResults/F1Rev2Sce11Seed18.txt
- __MACOSX/Code_and_Data/IntermediateSimulatedDataResults/._F1Rev2Sce11Seed18.txt
- Code_and_Data/IntermediateSimulatedDataResults/F1RevSce11Seed18.txt
- __MACOSX/Code_and_Data/IntermediateSimulatedDataResults/._F1RevSce11Seed18.txt
- Code_and_Data/IntermediateSimulatedDataResults/F1Rev2Sce2Seed10.txt
- __MACOSX/Code_and_Data/IntermediateSimulatedDataResults/._F1Rev2Sce2Seed10.txt
- Code_and_Data/IntermediateSimulatedDataResults/F1Rev2Sce12Seed5.txt
- __MACOSX/Code_and_Data/IntermediateSimulatedDataResults/._F1Rev2Sce12Seed5.txt
- Code_and_Data/IntermediateSimulatedDataResults/DICKK7Sce9Seed2.txt
- __MACOSX/Code_and_Data/IntermediateSimulatedDataResults/._DICKK7Sce9Seed2.txt
- Code_and_Data/IntermediateSimulatedDataResults/DICKK7Sce8Seed2.txt
- __MACOSX/Code_and_Data/IntermediateSimulatedDataResults/._DICKK7Sce8Seed2.txt
- Code_and_Data/IntermediateSimulatedDataResults/F1RevSce7Seed4.txt
- __MACOSX/Code_and_Data/IntermediateSimulatedDataResults/._F1RevSce7Seed4.txt
- Code_and_Data/IntermediateSimulatedDataResults/F1RevSce5Seed14.txt
- __MACOSX/Code_and_Data/IntermediateSimulatedDataResults/._F1RevSce5Seed14.txt
- Code_and_Data/IntermediateSimulatedDataResults/F1Rev4Sce7Seed15.txt
- __MACOSX/Code_and_Data/IntermediateSimulatedDataResults/._F1Rev4Sce7Seed15.txt
- Code_and_Data/IntermediateSimulatedDataResults/F1RevSce6Seed4.txt
- __MACOSX/Code_and_Data/IntermediateSimulatedDataResults/._F1RevSce6Seed4.txt
- Code_and_Data/IntermediateSimulatedDataResults/DICKK7Sce3Seed1.txt
- __MACOSX/Code_and_Data/IntermediateSimulatedDataResults/._DICKK7Sce3Seed1.txt
- Code_and_Data/IntermediateSimulatedDataResults/F1Rev2Sce2Seed8.txt
- __MACOSX/Code_and_Data/IntermediateSimulatedDataResults/._F1Rev2Sce2Seed8.txt
- Code_and_Data/IntermediateSimulatedDataResults/F1Rev2Sce3Seed8.txt
- __MACOSX/Code_and_Data/IntermediateSimulatedDataResults/._F1Rev2Sce3Seed8.txt
- Code_and_Data/IntermediateSimulatedDataResults/F1Rev2Sce6Seed2.txt
- __MACOSX/Code_and_Data/IntermediateSimulatedDataResults/._F1Rev2Sce6Seed2.txt
- Code_and_Data/IntermediateSimulatedDataResults/F1RevSce3Seed13.txt
- __MACOSX/Code_and_Data/IntermediateSimulatedDataResults/._F1RevSce3Seed13.txt
- Code_and_Data/IntermediateSimulatedDataResults/F1Rev2Sce7Seed2.txt
- __MACOSX/Code_and_Data/IntermediateSimulatedDataResults/._F1Rev2Sce7Seed2.txt
- Code_and_Data/IntermediateSimulatedDataResults/F1Rev4Sce1Seed12.txt
- __MACOSX/Code_and_Data/IntermediateSimulatedDataResults/._F1Rev4Sce1Seed12.txt
- Code_and_Data/IntermediateSimulatedDataResults/F1Rev2Sce9Seed14.txt
- __MACOSX/Code_and_Data/IntermediateSimulatedDataResults/._F1Rev2Sce9Seed14.txt
- Code_and_Data/IntermediateSimulatedDataResults/DICKK1Sce12Seed2.txt
- __MACOSX/Code_and_Data/IntermediateSimulatedDataResults/._DICKK1Sce12Seed2.txt
- Code_and_Data/IntermediateSimulatedDataResults/F1Rev2Sce4Seed17.txt
- __MACOSX/Code_and_Data/IntermediateSimulatedDataResults/._F1Rev2Sce4Seed17.txt
- Code_and_Data/IntermediateSimulatedDataResults/F1Rev4Sce12Seed17.txt
- __MACOSX/Code_and_Data/IntermediateSimulatedDataResults/._F1Rev4Sce12Seed17.txt
- Code_and_Data/IntermediateSimulatedDataResults/F1Rev4Sce12Seed15.txt
- __MACOSX/Code_and_Data/IntermediateSimulatedDataResults/._F1Rev4Sce12Seed15.txt
- Code_and_Data/IntermediateSimulatedDataResults/F1Rev2Sce4Seed15.txt
- __MACOSX/Code_and_Data/IntermediateSimulatedDataResults/._F1Rev2Sce4Seed15.txt
- Code_and_Data/IntermediateSimulatedDataResults/F1Rev2Sce9Seed16.txt
- __MACOSX/Code_and_Data/IntermediateSimulatedDataResults/._F1Rev2Sce9Seed16.txt
- Code_and_Data/IntermediateSimulatedDataResults/F1Rev4Sce1Seed10.txt
- __MACOSX/Code_and_Data/IntermediateSimulatedDataResults/._F1Rev4Sce1Seed10.txt
- Code_and_Data/IntermediateSimulatedDataResults/F1RevSce3Seed11.txt
- __MACOSX/Code_and_Data/IntermediateSimulatedDataResults/._F1RevSce3Seed11.txt
- Code_and_Data/IntermediateSimulatedDataResults/F1Rev4Sce2Seed18.txt
- __MACOSX/Code_and_Data/IntermediateSimulatedDataResults/._F1Rev4Sce2Seed18.txt
- Code_and_Data/IntermediateSimulatedDataResults/F1RevSce11Seed8.txt
- __MACOSX/Code_and_Data/IntermediateSimulatedDataResults/._F1RevSce11Seed8.txt
- Code_and_Data/IntermediateSimulatedDataResults/F1RevSce7Seed6.txt
- __MACOSX/Code_and_Data/IntermediateSimulatedDataResults/._F1RevSce7Seed6.txt
- Code_and_Data/IntermediateSimulatedDataResults/F1RevSce6Seed6.txt
- __MACOSX/Code_and_Data/IntermediateSimulatedDataResults/._F1RevSce6Seed6.txt
- Code_and_Data/IntermediateSimulatedDataResults/F1Rev4Sce7Seed17.txt
- __MACOSX/Code_and_Data/IntermediateSimulatedDataResults/._F1Rev4Sce7Seed17.txt
- Code_and_Data/IntermediateSimulatedDataResults/F1RevSce10Seed8.txt
- __MACOSX/Code_and_Data/IntermediateSimulatedDataResults/._F1RevSce10Seed8.txt
- Code_and_Data/IntermediateSimulatedDataResults/F1RevSce5Seed16.txt
- __MACOSX/Code_and_Data/IntermediateSimulatedDataResults/._F1RevSce5Seed16.txt
- Code_and_Data/IntermediateSimulatedDataResults/F1Rev2Sce9Seed9.txt
- __MACOSX/Code_and_Data/IntermediateSimulatedDataResults/._F1Rev2Sce9Seed9.txt
- Code_and_Data/IntermediateSimulatedDataResults/DICKK15Sce1Seed2.txt
- __MACOSX/Code_and_Data/IntermediateSimulatedDataResults/._DICKK15Sce1Seed2.txt
- Code_and_Data/IntermediateSimulatedDataResults/F1Rev2Sce12Seed7.txt
- __MACOSX/Code_and_Data/IntermediateSimulatedDataResults/._F1Rev2Sce12Seed7.txt
- Code_and_Data/IntermediateSimulatedDataResults/F1Rev2Sce2Seed12.txt
- __MACOSX/Code_and_Data/IntermediateSimulatedDataResults/._F1Rev2Sce2Seed12.txt
- Code_and_Data/IntermediateSimulatedDataResults/F1Rev2Sce8Seed9.txt
- __MACOSX/Code_and_Data/IntermediateSimulatedDataResults/._F1Rev2Sce8Seed9.txt
- Code_and_Data/IntermediateSimulatedDataResults/F1RevSce8Seed15.txt
- __MACOSX/Code_and_Data/IntermediateSimulatedDataResults/._F1RevSce8Seed15.txt
- Code_and_Data/IntermediateSimulatedDataResults/DICKK12Sce1Seed2.txt
- __MACOSX/Code_and_Data/IntermediateSimulatedDataResults/._DICKK12Sce1Seed2.txt
- Code_and_Data/IntermediateSimulatedDataResults/F1Rev2Sce12Seed12.txt
- __MACOSX/Code_and_Data/IntermediateSimulatedDataResults/._F1Rev2Sce12Seed12.txt
- Code_and_Data/IntermediateSimulatedDataResults/F1Rev4Sce7Seed7.txt
- __MACOSX/Code_and_Data/IntermediateSimulatedDataResults/._F1Rev4Sce7Seed7.txt
- Code_and_Data/IntermediateSimulatedDataResults/F1Rev4Sce9Seed20.txt
- __MACOSX/Code_and_Data/IntermediateSimulatedDataResults/._F1Rev4Sce9Seed20.txt
- Code_and_Data/IntermediateSimulatedDataResults/F1Rev4Sce6Seed7.txt
- __MACOSX/Code_and_Data/IntermediateSimulatedDataResults/._F1Rev4Sce6Seed7.txt
- Code_and_Data/IntermediateSimulatedDataResults/F1RevSce12Seed12.txt
- __MACOSX/Code_and_Data/IntermediateSimulatedDataResults/._F1RevSce12Seed12.txt
- Code_and_Data/IntermediateSimulatedDataResults/F1RevSce12Seed13.txt
- __MACOSX/Code_and_Data/IntermediateSimulatedDataResults/._F1RevSce12Seed13.txt
[truncated: 3,598 more entries]
