# Supplementary material for: A Bayesian hierarchical hidden Markov model for clustering and gene selection: Application to kidney cancer gene expression data
Source: Biom J. Author manuscript; Available in PMC 2024 Jul 12. (PMC11239327; doi:10.1002/bimj.202300173)
Supplement: Supporting information [file NIHMS2001776-supplement-Supporting_information.zip › Code_and_Data/FunctionsCompetitiveMethods.R]

F1 <- function(K = K, rho = rho, kappa = kappa, K1 = K1, rho_known = rho_known, kappa_known = kappa_known) {
  ## This function computes the F1 measure between the estimated and the known biclustering results and
  ## K is the estimated number of biclusters
  # rho is a matrix n by K that represents the estimated membership 
  #indicators for every row to belong to a bicluster
  # kappa is a matrix p by K that represents the estimated membership 
  #indicators for every column to belong to a bicluster

  ## K1 is the known number of biclusters
  # rho_known is a matrix n by K1 that represents the known (true) 
  #membership indicators for every row to belong to a bicluster
  # kappa_known is a matrix p by K1 that represents the known (true) 
  #membership indicators for every column to belong to a bicluster

  ###### Output : The F1 measure between the two biclusterings

  S <- 0
  n <- dim(rho)[1]
  p <- dim(kappa)[1]
  F11 <- matrix(0, K, K1)
  Na <- rep(0, K)
  Nb <- rep(0, K1)
  for (k in 1:K) {
    c <- 0
    d <- 0
    for (i in 1:n) {
      c <- c + rho[i, k]
    }
    for (j in 1:p) {
      d <- d + kappa[j, k]
    }
    Na[k] <- c * d
  }

  for (k1 in 1:K1) {
    c1 <- 0
    d1 <- 0
    for (i in 1:n) {
      c1 <- c1 + rho_known[i, k1]
    }
    for (j in 1:p) {
      d1 <- d1 + kappa_known[j, k1]
    }

    Nb[k1] <- c1 * d1
  }
  for (k in 1:K) {
    for (k1 in 1:K1) {
      a <- 0
      b <- 0
      for (i in 1:n) {
        a <- a + rho[i, k] * rho_known[i, k1]
      }
      for (j in 1:p) {
        b <- b + kappa[j, k] * kappa_known[j, k1]
      }
      if ((Nb[k1] > 0) + (Na[k] > 0)) {
        recall <- a * b / Nb[k1]
        precision <- a * b / Na[k]
        F11[k, k1] <- 2 / ((1 / recall) + (1 / precision))
      }
    }
    S <- S + max(F11[k, ])
  }
  S <- S / K


  S
}

##################################################
######### Run BC-Plaid method########
##################################################
Turner <- function(Data = Data, rho_known = rho_known, kappa_known = kappa_known, K = K) {
  # Input
  # 1. Data an n by p data matrix to detect biclusters
  # 2. rho_known is a matrix n by K1 that represents the known (true) membership 
  #indicators for every row to belong to a bicluster
  # 3. kappa_known is a matrix p by K1 that represents the known (true) membership 
  #indicators for every column to belong to a bicluster
  # 4. K is the number of biclusters used to fit the model
  ### Output: F1 measure
  n <- nrow(Data)
  p <- ncol(Data)
  tryCatch(
    {
      bics <- biclust(Data, BCPlaid(),
        back.fit = 5, shuffle = 3, max.layers = K, fit.model = ~ m + a + b,
        iter.startup = 5, iter.layer = 30, verbose = TRUE
      )
      rho1 <- bics@RowxNumber
      kappa1 <- bics@NumberxCol
      K1 <- min(dim(rho1)[2], dim(kappa1)[1], K)
      rho2 <- matrix(0, n, K)
      kappa2 <- matrix(0, p, K)
      for (k in 1:K1) {
        for (i in 1:n) {
          if (rho1[i, k] == "TRUE") {
            rho2[i, k] <- 1
          }
        }
        for (j in 1:p) {
          if (kappa1[k, j] == "TRUE") {
            kappa2[j, k] <- 1
          }
        }
      }
      F11 <- F1(K = K, rho = rho2, kappa = kappa2, K1 = K, rho_known = rho_known, kappa_known = kappa_known)
      F12 <- F1(K = K, rho = rho_known, kappa = kappa_known, K1 = K, rho_known = rho2, kappa_known = kappa2)
      return(0.5 * F11 + 0.5 * F12)
    },
    error = function(e) {
      print(e)
      return(NA)
    }
  )
}


######################################
################# Run FABIA Method ##############
######################################
library(fabia)
Fabia <- function(Data = Data, rho_known = rho_known, kappa_known = kappa_known, K = K) {
  # Input
  # 1. Data an n by p data matrix to detect biclusters
  # 2. rho_known is a matrix n by K1 that represents the known (true) membership indicators for every row to belong to a bicluster
  # 3. kappa_known is a matrix p by K1 that represents the known (true) membership indicators for every column to belong to a bicluster
  # 4. K is the number of biclsuters used to fit the model

  ### Output: F1 measure
  n <- nrow(Data)
  p <- ncol(Data)
  tryCatch(
    {
      resEx <- fabia(t(Data), K, 0.1, 500, random = 0, center = 0)
      rEx <- extractBic(resEx, thresZ = 1)
      sample <- rep(0, n)
      rho2 <- matrix(0, nrow = n, ncol = K)
      for (i in 1:n) {
        sample[i] <- paste("sample", i, sep = "")
        for (k in 1:K) {
          if (rEx$bic[k, ]$binp[2] >= 1) {
            for (l in 1:rEx$bic[k, ]$binp[2]) {
              if (rEx$bic[k, ]$biypn[l] == sample[i]) {
                rho2[i, k] <- 1
              }
            }
          }
        }
      }
      gene <- rep(0, p)
      kappa2 <- matrix(0, nrow = p, ncol = K)
      for (i in 1:p) {
        gene[i] <- paste("gene", i, sep = "")
        for (k in 1:K) {
          if (rEx$bic[k, ]$binp[1] >= 1) {
            for (l in 1:rEx$bic[k, ]$binp[1]) {
              if (rEx$bic[k, ]$bixn[l] == gene[i]) {
                kappa2[i, k] <- 1
              }
            }
          }
        }
      }

      F11 <- F1(K = K, rho = rho2, kappa = kappa2, K1 = K, rho_known = rho_known, kappa_known = kappa_known)
      F12 <- F1(K = K, rho = rho_known, kappa = kappa_known, K1 = K, rho_known = rho2, kappa_known = kappa2)
      return(0.5 * F11 + 0.5 * F12)
    },
    error = function(er) {
      print(er)
      return(NA)
    }
  )
}
