# Supplementary material for: A Bayesian hierarchical hidden Markov model for clustering and gene selection: Application to kidney cancer gene expression data
Source: Biom J. Author manuscript; Available in PMC 2024 Jul 12. (PMC11239327; doi:10.1002/bimj.202300173)
Supplement: Supporting information [file NIHMS2001776-supplement-Supporting_information.zip › Code_and_Data/Table3.R]

### R code to get Table 3 from the competing methods
KK <- c(2, 4, 8)
NN <- c(100, 500)
sig2 <- c(1, 2)
p <- 1000
Scena <- cbind(rep(NN, each = 6), c(rep(KK, each = 2), rep(KK, each = 2)), rep(sig2, 6))
ResP <- NULL
library(xtable)
#### Read results from competing methods --Table 3 of the manuscript

### Method Turner
for (meth in c("BC-Plaid", "FABIA", "PenPlaid")) {
  if (meth == "BC-Plaid") {
    F1 <- as.matrix(read.table("./Code_and_Data/ResultsCompetitiveMethods/F1Turner.txt"))
  }
  if (meth == "FABIA") {
    F1 <- as.matrix(read.table("./Code_and_Data/ResultsCompetitiveMethods/F1Fabia.txt"))
  }
  if (meth == "PenPlaid") {
    F1 <- as.matrix(read.table("./Code_and_Data/ResultsCompetitiveMethods/F1Penalized.txt"))
  }
  Mean <- round(apply(F1, 2, function(x) mean(x, na.rm = T)), digits = 3)
  SD <- round(apply(F1, 2, function(x) sd(x, na.rm = T) / sqrt(20)), digits = 3)
  F1s <- paste(paste(Mean, SD, sep = " ("), ")", sep = "")
  ResP <- cbind(ResP, F1s)
}

ResP1 <- as.matrix(cbind(Scena, ResP))
colnames(ResP1) <- c("n", "K", "s2", "BC-Plaid", "FABIA", "PenPlaid")
ResP1
write.csv(ResP1, "./Code_and_Data/FinalResults/Table3.csv")
xtable(ResP1)
