# Supplementary material for: A Bayesian hierarchical hidden Markov model for clustering and gene selection: Application to kidney cancer gene expression data
Source: Biom J. Author manuscript; Available in PMC 2024 Jul 12. (PMC11239327; doi:10.1002/bimj.202300173)
Supplement: Supporting information [file NIHMS2001776-supplement-Supporting_information.zip › Code_and_Data/RealData.R]

#### Run real data application- Results

# install.packages("devtools")
# library(devtools)
# install_github('chekouo/BiclustBHMM')
# Usage and Example,  see the pdf manual for more details.

## Do not run the entire code. Try to parallelize this code in R
library(BiclustBHMM)
sp <- 10000
bi <- 5000
data("mRNAExpression")
dat <- mRNAExpression

dat <- t(dat)

dat <- scale(dat)

Method1 <- c("HMMBi-C", "HMMBi-NoC", "NoHMMBi-C", "NoHMMBi-NoC")
Nseed <- 1 ## Number of initializations in the MCMC alagorithm

K1 <- 20 ## Max number of clusters

Scena <- cbind(rep(rep(Method1, each = K1 - 1), Nseed), rep(rep(2:K1, length(Method1)), Nseed), rep(1:Nseed, each = length(Method1) * (K1 - 1)))
colnames(Scena) <- c("method", "K", "Seed")

for (sce in 1:nrow(Scena)) {
  TruncValue <- 0.2
  delt <- rep(0.5, 3)
  meth <- Scena[sce, 1]
  se <- as.numeric(Scena[sce, 3])
  K <- as.numeric(Scena[sce, 2])
  print(meth)
  Res <- BiclustBHMM(
    method = meth, Data = dat, K = K, TruncValue = .2, Mu0 = 0, sigma20Mu = 1000,
    hyperErrVar = c(1, 1), alphaP = rep(1, K), delt = rep(0.5, 3), Nsample = sp,
    burnin = bi, seed = se
  )
  save(Res, file = paste("./Code_and_Data/IntermediateDataResults/Method", meth, "K", K, "Seed", se, ".RData", sep = ""))
}

#### Read Results and make some plots in the manuscript

### This code outputs Figure 4 in the manuscript
library(fields)
for (m in 4:1) {
  meth <- Method1[m]
  classmember <- array(0, c(534, K1 - 1))
  classmemberF <- array(0, c(1009, K1 - 1, K1))
  MeanMu <- array(0, c(K1 - 1, K1, 3))
  Scena1 <- Scena[(Scena[, 1] == meth), ]
  DI <- rep(0, K1 - 1) ## As we started to fit 2 clusters
  Info <- rep("NoDiscard", K1 - 1)
  for (l in 1:(K1 - 1)) {
    sce <- l
    TruncValue <- 0.2
    delt <- rep(0.5, 3)
    meth <- Scena1[sce, 1]
    se <- as.numeric(Scena1[sce, 3])
    K <- as.numeric(Scena1[sce, 2])
    load(paste("./Code_and_Data/IntermediateDataResults/Method", meth, "K", K, "Seed", se, ".RData", sep = ""))

    for (k in 1:K) {
      MeanMu[l, k, ] <- Res$MuMean[k, ]
      probkappa <- Res$probkappajk[, k, ]
      classmemberF[, l, k] <- apply(probkappa, 1, function(x) which(x == max(x))[1])
    }
    DI[l] <- Res$DIC

    classmember[, l] <- apply(Res$probZMean, 1, function(x) which(x == max(x))[1])
    di <- table(classmember[, l])

    DD <- sapply(1:K, function(x) length(which(classmember[, l] == x)))

    if (sum(DD == 0) > 0) {
      Info[l] <- "DiscardCl" ## We discard the clustering
    }

    if (sum(di <= 4) > 0) {
      Info[l] <- "DiscardCl" ## We discard the clustering
    }
    ## We exclude clusterings with less than 2 individuals
  }
  # plot(log(DI),  type = "l",  lwd = 2, xlab = "K", ylab = "log-DIC", cex.lab = 1.5, cex.axis = 1.5, main = paste("(", se, ")", sep = ""))
  KK <- which(DI == min(DI[Info == "NoDiscard"]))
  print(KK + 1) ### print the number of clusters that minimizes DIC


  print(table(classmember[, KK])) ### Distribution of subjects
  orderIndv <- NULL

  ### We ordered individuals with respect to cluster ids
  for (l in 1:(KK + 1)) {
    orderIndv <- c(which(classmember[, KK] == l), orderIndv)
  }
  ### We plot data ordered with respect to cluster ids (see Figure 4 in the manuscript).
  pdf(paste("./Code_and_Data/FinalResults/Figure4ImageDataOrdered", meth, ".pdf", sep = ""))
  image.plot(1:534, 1:1009, dat[orderIndv, ],
    xlab = "Samples", ylab = "genes", cex.lab = 2, lwd = 2, cex.axis = 2, axis.args = list(cex.axis = 2),
    main = paste(" (", m, ") ", Method1[m], sep = "")
  )
  dev.off()
}

### We now plot the first 6 clusters with respect  feature states ids (over,  under-expressed and irrelevant)
m <- 1 ### Results from the Main method "HMMBi-C"

for (k in 1:6) {
  NN <- which(classmember[, KK] == k)
  OrderF <- NULL
  for (ll in 1:3) {
    OrderF <- c(which(classmemberF[, KK, k] == ll), OrderF)
  }
  pdf(paste("./Code_and_Data/FinalResults/Figure5ImageDataOrderedCluster", k, meth, ".pdf", sep = ""))
  image.plot(1:length(NN), 1:1009, dat[NN, OrderF],
    xlab = "Samples", ylab = "genes", cex.lab = 2, lwd = 2, cex.axis = 2, axis.args = list(cex.axis = 2),
    main = paste(" (", k, ") ", Method1[m], sep = "")
  )
  dev.off()
}


## This code Counts the number of irrelevant features acrros all the clusters
NoRel <- which(classmemberF[, KK, 1] == 3)
for (k in 2:KK) {
  NoRel <- intersect(which(classmemberF[, KK, k] == 3), NoRel)
}
length(NoRel) ###

### This code count genes within feature cluster states with respect to sample clusters

Tab <- NULL
for (k in 1:(1 + KK)) {
  Tab <- rbind(Tab, table(classmemberF[, KK, k]))
}
colnames(Tab) <- c("Over", "Under", "Irrelevant")
Tab
### This codes builds partially Table 5
library(xtable)
cbind(MeanMu[KK, 1:(KK + 1), -3], Tab)
xtable(cbind(MeanMu[KK, 1:(KK + 1), -3], Tab))

##### Combine gene expression samples with clinical sample.
# This creates pvalues that are in Table 5 last column

NameSampleGen <- chartr("-", ".", rownames(dat))

## We import clinical data

clinic <- read.csv("./Code_and_Data/ClinicalKidney.csv", row.names = 1)

NameSampleGen1 <- substr(NameSampleGen, start = 1, stop = 12)


library(survival)
Pval <- NULL
for (k in 1:(KK + 1)) {
  clust <- rep(0, 534)
  NN <- which(classmember[, KK] == k)
  clust[NN] <- 1
  clinic1 <- clinic[NameSampleGen1, ]
  clinic1 <- cbind(clinic1, clust = clust)
  clinic2 <- clinic1[clinic1$GRADE != "GX", ]
  clinic2 <- clinic2[clinic2$GRADE != "", ]
  which(clinic2$SEX == "MALE")
  clinic2$SEX[which(clinic2$SEX == "MALE")] <- "Male"
  cox <- coxph(Surv(clinic2$Time, clinic2$OS_STATUS) ~ clinic2$AGE + as.factor(clinic2$GRADE) + clinic2$SEX + clinic2$clust)
  summ <- summary(cox)
  Pval[k] <- summ$coefficients[6, 5]
}
print(Pval) ## This gives the last column on Table 5

### This is the final Table 5

Tab5 <- as.matrix(cbind(MeanMu[KK, 1:(KK + 1), -3], Tab, Pval))
colnames(Tab5) <- c("mu_{k1}", "mu_{k2}", "Over", "Under", "Irrelevant", "P-value (surv)")

write.csv(Tab5, "./Code_and_Data/FinalResults/Table5.csv")


### GO enrichment. ### Figure 6 in the manuscript
library(clusterProfiler)
library(GOplot)
library(org.Hs.eg.db)

k <- 1 ### Cluster k
NN <- which(classmember[, KK] == k)
ListGene <- list()
for (ll in 1:3) {
  ListGene[[ll]] <- colnames(dat)[classmemberF[, KK, k] == ll]
}

ListG <- c(ListGene[[1]], ListGene[[2]]) ### List of over and under-expressed genes
### Enrichment analysis -- This is Figure 6 in the manuscript
er <- enrichGO(
  gene = ListG, OrgDb = org.Hs.eg.db,
  keyType = "SYMBOL", ont = "all"
)
pdf(paste("./Code_and_Data/FinalResults/Figure6BarPlot", k, meth, ".pdf", sep = ""))
barplot(er)
dev.off()

# Figure 7 in the paper
genelist <- data.frame(ID = ListG, logFC = apply(dat[NN, ListG], 2, mean))

terms <- er@result
terms <- terms[, c("ONTOLOGY", "ID", "Description", "p.adjust", "geneID")]
names(terms) <- c("category", "ID", "term", "adj_pval", "genes")
terms$genes <- unlist(lapply(terms$genes, function(x) gsub("/", ", ", x)))
circ <- circle_dat(terms, genelist)
chord <- chord_dat(circ, genelist, terms$term[1:6])
colnames(chord)
# [1] "organic anion transport"      "sodium ion transport"
# [3] "carboxylic acid transport"    "organic acid transport"
# [5] "xenobiotic metabolic process" "inorganic anion transport"
# [7] "logFC"
colnames(chord) <- c("function1", "function2", "function3", "function4", "function5", "function6", "logFC")

#### This is Figure 7 in the main manuscript
pdf(paste("./Code_and_Data/FinalResults/Figure7Circular", k, meth, ".pdf", sep = ""))
GOChord(chord, space = 0.01, gene.order = "logFC", process.label = 10, gene.size = 2.5, border.size = 0.001)
dev.off()
