# Supplementary material for: A Bayesian hierarchical hidden Markov model for clustering and gene selection: Application to kidney cancer gene expression data
Source: Biom J. Author manuscript; Available in PMC 2024 Jul 12. (PMC11239327; doi:10.1002/bimj.202300173)
Supplement: Supporting information [file NIHMS2001776-supplement-Supporting_information.zip › Code_and_Data/Figure2.R]

## This R code creates Figure 2 in the main manuscript

library(BiclustBHMM)
s2 <- 1 # Variance of the error
n <- 500 # number of subjects
p <- 1000 # number of features
library(fields)
YLAb <- c("samples", "", "")
ll <- 1
for (K in c(2, 4, 8)) {
  pdf(paste("./Code_and_Data/FinalResults/Figure2Data", K, ".pdf", sep = ""))
  Dat <- GenDataHMM(
    OrderFeatured = TRUE, K = K, p = p, seed = 1, n = n, SigmaOE = rep(s2, K),
    SigmaUE = rep(s2, K), MeanOverExpre = c(2:(K + 1)) / 2, MeanUnderExpre = -c(2:(K + 1)) / 2
  )
  image.plot(1:p, 1:n, t(Dat$Y),
    xlab = "Features", ylab = YLAb[ll], cex.lab = 2, lwd = 2, cex.main = 2,
    cex.axis = 2, axis.args = list(cex.axis = 2.5),
    main = paste("K = ", K, sep = "")
  )
  ll <- ll + 1
  dev.off()
}
