# Supplementary material for: A Bayesian hierarchical hidden Markov model for clustering and gene selection: Application to kidney cancer gene expression data
Source: Biom J. Author manuscript; Available in PMC 2024 Jul 12. (PMC11239327; doi:10.1002/bimj.202300173)
Supplement: Supporting information [file NIHMS2001776-supplement-Supporting_information.zip › Code_and_Data/SimulateData.R]

#### Code to simulate data 

# install.packages("devtools")
# library(devtools)
# install_github('chekouo/BiclustBHMM')
# Usage and Example, see the pdf manual for more details.
library(BiclustBHMM)

KK <- c(2, 4, 8) ### Different number of known clusters
NN <- c(100, 500) ### Different sample sizes
sig2 <- c(1, 2) ## Different error variance values
p <- 1000 ## Number of features
Method1 <- c("HMMBi-C", "HMMBi-NoC", "NoHMMBi-C", "NoHMMBi-NoC")
N <- 10 ## Number of replicated data
Scena <- cbind(rep(NN, each = 6), c(rep(KK, each = 2), rep(KK, each = 2)), rep(sig2, 6))
colnames(Scena) <- c("n", "K", "s2")

### Do not run the entire code. It will take multiple hours.
# We do suggest to parallelize it with respect to the number of replicates and/or scenarios
## A server would be more appropriate to run this code
for (sce in 1:12) { ### The 12 scenarios described in the manuscript
    for (se in 1:N) { ### 10 replicates of the data
        n <- Scena[sce, 1]
        K <- Scena[sce, 2]
        s2 <- Scena[sce, 3]
        KpKnow <- TRUE # that is features are ordered which is equivalent to setting 1 in the manuscript
        ### See our R package BiclustBHMM for more details on the function GenDataHMM
        Dat <- BiclustBHMM::GenDataHMM(
            OrderFeatured = KpKnow, K = K, MeanOverExpre = c(2:(K + 1)) / 2,
            MeanUnderExpre = -c(2:(K + 1)) / 2, p = p, seed = se, n = n,
            SigmaOE = rep(s2, K), SigmaUE = rep(s2, K)
        )
        dat <- Dat$Y
        write.table(dat, paste("./Code_and_Data/SimulatedData/DataSe", se, "Sce", sce, ".txt", sep = ""),
            col.names = F, row.names = F
        )
    }
}
