# Supplementary material for: A Bayesian hierarchical hidden Markov model for clustering and gene selection: Application to kidney cancer gene expression data
Source: Biom J. Author manuscript; Available in PMC 2024 Jul 12. (PMC11239327; doi:10.1002/bimj.202300173)
Supplement: Supporting information [file NIHMS2001776-supplement-Supporting_information.zip › Code_and_Data/Figure3.R]

#### Run simulated data - Figure 3 -setting 1 of the manuscript
### How we obtained DIC values
# Do not run as it is. The program should be parallelized to make it faster.

# install.packages("devtools")
# library(devtools)
# install_github('chekouo/BiclustBHMM')
# Usage and Example,  see the pdf manual for more details.

# make sure to set up your working directory with command setwd.
library(BiclustBHMM)

KK <- c(2, 4, 8)
NN <- c(100, 500)
sig2 <- c(1, 2)
p <- 1000
Scena <- cbind(rep(NN, each = 6), c(rep(KK, each = 2), rep(KK, each = 2)), rep(sig2, 6))
colnames(Scena) <- c("n", "K", "s2")
Scena1 <- c(1, 3, 5, 7, 9, 11) ### These are scenario numbers as described in the main manuscript
se <- 2
for (sce in Scena1) {
  n <- Scena[sce, 1]
  K <- Scena[sce, 2]
  s2 <- Scena[sce, 3]
  KpKnow <- TRUE
  ### See the R package BiclustBHMM for more details on the function GenDataHMM
  Dat <- BiclustBHMM::GenDataHMM(
    OrderFeatured = KpKnow, K = K, MeanOverExpre = c(2:(K + 1)) / 2,
    MeanUnderExpre = -c(2:(K + 1)) / 2, p = p, seed = se, n = n,
    SigmaOE = rep(s2, K), SigmaUE = rep(s2, K)
  )
  dat <- Dat$Y

  ## Hyperparameter setting
  # alpha = rep(1, K)
  # delt = rep(1, 3) ## hyper for transition probbabilities
  #### MCMC algorithm
  TruncValue <- 0.2
  delt <- rep(0.5, 3)
  sp <- 3000
  bi <- 1000 ## burn in sample
  for (K1 in 1:15) {
    Result <- BiclustBHMM(
      method = "HMMBi-C", Data = dat, K = K1, TruncValue = .2, Mu0 = 0, sigma20Mu = 1000,
      hyperErrVar = c(1, 1), alphaP = rep(1, K1),
      delt = rep(0.5, 3), Nsample = sp, burnin = bi, seed = 1
    )

    write(Result$DIC, paste("./Code_and_Data/IntermediateSimulatedDataResults/DICKK", K1, "Sce", sce, "Seed", se, ".txt", sep = ""))
  }
}


### Read saved DIC to make Figure 3
KK <- c(2, 4, 8)
NN <- c(100, 500)
sig2 <- c(1, 2)
p <- 1000
Scena <- cbind(rep(NN, each = 6), c(rep(KK, each = 2), rep(KK, each = 2)), rep(sig2, 6))
Scena1 <- c(1, 3, 5, 7, 9, 11)
DIC <- matrix(0, length(Scena1), 15)
se <- 2
sce1 <- 1
for (sce in Scena1) {
  n <- Scena[sce, 1]
  K <- Scena[sce, 2]
  s2 <- Scena[sce, 3]
  for (d in 1:15) {
    DIC[sce1, d] <- tryCatch(
      {
        scan(paste("./Code_and_Data/IntermediateSimulatedDataResults/DICKK", d, "Sce", sce, "Seed", se, ".txt", sep = ""))
      },
      error = function(e) {
        print(e)
        message("An Error Occurred")
        rep(NA, 1)
      },
      warning = function(w) {
        message("A Warning Occurred")
        rep(NA, 1)
      }
    )
  }
  sce1 <- sce1 + 1
}

for (sc in 1:6) { ## This code provides Figure 3 in the main manuscript
  sce <- Scena1[sc]
  pdf(paste("./Code_and_Data/FinalResults/Figure3DIC", sc, ".pdf", sep = ""))
  plot(log(DIC[sc, ]),
    type = "l", lwd = 2, xlab = "K", ylab = "log-DIC", cex.lab = 1.5,
    cex.axis = 1.5, main = paste("(", sce, ")", sep = "")
  )
  abline(v = Scena[sce, 2], lty = 3, lwd = 2)
  dev.off()
}
