# Supplementary material for: A Bayesian hierarchical hidden Markov model for clustering and gene selection: Application to kidney cancer gene expression data
Source: Biom J. Author manuscript; Available in PMC 2024 Jul 12. (PMC11239327; doi:10.1002/bimj.202300173)
Supplement: Supporting information [file NIHMS2001776-supplement-Supporting_information.zip › Code_and_Data/README.txt]

Supplementary information / reproducible research files for the manuscript 
Title: "A Bayesian Hierarchical Hidden Markov Model for clustering
and gene selection: Application to Kidney cancer gene expression
data"

Authors: Thierry Chekouo and Himadri Mukherjee. Code was written by Thierry Chekouo. 

In case of questions or comments please contact tchekouo@umn.edu


This version does not include the data in the folder ./SimulatedData and the version including the files in ./SimulatedData is available from zenodo, via this link:

https://zenodo.org/records/11100444?token=eyJhbGciOiJIUzUxMiJ9.eyJpZCI6ImUyMDEyOTVjLWZjNGYtNDljNi1iZDNjLWYwMjNjYjkxMDQ1NyIsImRhdGEiOnt9LCJyYW5kb20iOiIwMzkwZmM4NGY1MWQ1NTAzMDA3MzIwNjRlYTI0YmZmYiJ9.XWSZy6uOu3CjoHVdOPhDQ3rGC2TZ_biwHZLZ2Xm8GH7oGSQVhK6pZdb5rBJfqs9-ZKYwwiQipHSIhqNaRXP16w


The code was written/evaluated in R with the following software versions:

R version 4.3.1 (2023-06-16)
Platform: aarch64-apple-darwin20 (64-bit)
Running under: macOS Sonoma 14.3.1

Matrix products: default
BLAS:   /System/Library/Frameworks/Accelerate.framework/Versions/A/Frameworks/vecLib.framework/Versions/A/libBLAS.dylib 
LAPACK: /Library/Frameworks/R.framework/Versions/4.3-arm64/Resources/lib/libRlapack.dylib;  LAPACK version 3.11.0

locale:
[1] en_US.UTF-8/en_US.UTF-8/en_US.UTF-8/C/en_US.UTF-8/en_US.UTF-8

time zone: America/Chicago
tzcode source: internal

attached base packages:
[1] stats4    stats     graphics  grDevices utils     datasets  methods   base     

other attached packages:
 [1] BiclustBHMM_1.0       org.Hs.eg.db_3.17.0   AnnotationDbi_1.62.2  IRanges_2.34.1       
 [5] S4Vectors_0.38.2      Biobase_2.60.0        BiocGenerics_0.46.0   GOplot_1.0.2         
 [9] RColorBrewer_1.1-3    gridExtra_2.3         ggdendro_0.2.0        ggplot2_3.5.0        
[13] clusterProfiler_4.8.3 fields_15.2           viridisLite_0.4.2     spam_2.10-0          
[17] devtools_2.4.5        usethis_2.2.3         xtable_1.8-4         

loaded via a namespace (and not attached):
  [1] rstudioapi_0.15.0       jsonlite_1.8.8          magrittr_2.0.3          farver_2.1.1           
  [5] fs_1.6.3                zlibbioc_1.46.0         vctrs_0.6.5             memoise_2.0.1          
  [9] RCurl_1.98-1.14         ggtree_3.8.2            rstatix_0.7.2           htmltools_0.5.7        
 [13] truncnorm_1.0-9         broom_1.0.5             gridGraphics_0.5-1      htmlwidgets_1.6.4      
 [17] plyr_1.8.9              cachem_1.0.8            igraph_2.0.2            mime_0.12              
 [21] lifecycle_1.0.4         pkgconfig_2.0.3         gson_0.1.0              Matrix_1.6-5           
 [25] R6_2.5.1                fastmap_1.1.1           GenomeInfoDbData_1.2.10 shiny_1.8.0            
 [29] digest_0.6.34           aplot_0.2.2             enrichplot_1.20.3       colorspace_2.1-0       
 [33] patchwork_1.2.0         pkgload_1.3.4           RSQLite_2.3.5           ggpubr_0.6.0           
 [37] invgamma_1.1            fansi_1.0.6             abind_1.4-5             httr_1.4.7             
 [41] polyclip_1.10-6         compiler_4.3.1          remotes_2.4.2.1         bit64_4.0.5            
 [45] withr_3.0.0             downloader_0.4          backports_1.4.1         BiocParallel_1.34.2    
 [49] carData_3.0-5           viridis_0.6.5           DBI_1.2.2               pkgbuild_1.4.3         
 [53] ggforce_0.4.2           maps_3.4.2              ggsignif_0.6.4          MASS_7.3-60.0.1        
 [57] sessioninfo_1.2.2       HDO.db_0.99.1           tools_4.3.1             ape_5.7-1              
 [61] scatterpie_0.2.1        httpuv_1.6.14           glue_1.7.0              nlme_3.1-164           
 [65] GOSemSim_2.26.1         promises_1.2.1          shadowtext_0.1.3        grid_4.3.1             
 [69] reshape2_1.4.4          fgsea_1.26.0            generics_0.1.3          gtable_0.3.4           
 [73] tidyr_1.3.1             data.table_1.15.0       car_3.1-2               tidygraph_1.3.1        
 [77] utf8_1.2.4              XVector_0.40.0          ggrepel_0.9.5           pillar_1.9.0           
 [81] stringr_1.5.1           yulab.utils_0.1.4       later_1.3.2             splines_4.3.1          
 [85] dplyr_1.1.4             tweenr_2.0.3            treeio_1.24.3           lattice_0.22-5         
 [89] bit_4.0.5               tidyselect_1.2.0        GO.db_3.17.0            Biostrings_2.68.1      
 [93] miniUI_0.1.1.1          mc2d_0.2.0              graphlayouts_1.1.0      stringi_1.8.3          
 [97] lazyeval_0.2.2          ggfun_0.1.4             codetools_0.2-19        ggraph_2.1.0           
[101] tibble_3.2.1            qvalue_2.32.0           ggplotify_0.1.2         cli_3.6.2              
[105] munsell_0.5.0           Rcpp_1.0.12             GenomeInfoDb_1.36.4     png_0.1-8              
[109] parallel_4.3.1          ellipsis_0.3.2          blob_1.2.4              dotCall64_1.1-1        
[113] profvis_0.3.8           DOSE_3.26.2             urlchecker_1.0.1        bitops_1.0-7           
[117] mvtnorm_1.2-4           tidytree_0.4.6          scales_1.3.0            purrr_1.0.2            
[121] crayon_1.5.2            rlang_1.1.3             cowplot_1.1.3           fastmatch_1.1-4        
[125] KEGGREST_1.40.1  


In summary, these are the required R packages

1. biclust; this is used to fit some competitive biclustering methods
2. xtable; 
3. devtools
4. fields
5. clusterProfiler; it's a Bioconductor r package
6. GOplot; it's a Bioconductor r package
7. org.Hs.eg.db; it's a Bioconductor r package
8. BiclustBHMM is the R package we created and implements the methods developed in the manuscript. To install it, use the command install_github('chekouo/BiclustBHMM') after installing the devtools R package. See the documentation of the R package to check how it should be installed (https://github.com/chekouo/BiclustBHMM), and what are required packages for the installation


This documentation contains the following 17 files/folders:

1. Table1.R: this file contains R codes to generate results in Table 1. The code was run in parallel on a Linux server. 

2. Table2.R: this file contains R codes to generate results in Table 2. The code was run in parallel on a Linux server. 

3. Table3.R: this file contains R codes to generate results in Table 3. 

4. Table4.R: this file contains R codes to generate results in Table 4. The code was run in parallel on a Linux server. 

5. Figure2.R: this file contains R codes to generate Figure 2.

6. Figure3.R: this file contains R codes to generate Figure 3. The code was run in parallel on a Linux server.

7. RealData.R. This file contains R codes for the Real Data Analysis. The codes produce Figure 4, Table 5, Figure 5, Figure 6, and Figure 7 in the manuscript. 

8. FunctionsCompetitiveMethods.R. This file contains code for functions to fit competitive methods

9. RunCompetitiveMethods.R. This file contains code to run competitive methods

10. SimulateData.R This file contains an R code to simulate data

11. ClinicalKidney.csv contains clinical data for kidney patients. We used the file to obtain the last column in Table 5.

12. Folder ./IntermediateDataResults contains results from real data application

13. Folder ./SimulatedData is empty but would contain simulated data to fit the competitive method PenPlaid via the R codes in file SimulateData.R. 

14. Folder ./RunPenalizedPlaid contains files used to run the PenPlaid competitive method in the manuscript

15. Folder ./ResultsCompetitiveMethods contains results obtained from the competitive methods. The tables in that folder are organized to produce Table 3 in the manuscript

16. Folder ./FinalResults contains final results as Tables and Figures as shown in the manuscript

17. Folder ./IntermediateSimulatedDataResults contains intermediate results obtained from simulated data analysis. Files in the folder are used to build Tables 1, 2, and 4. 
