# Supplementary material for: A Bayesian hierarchical hidden Markov model for clustering and gene selection: Application to kidney cancer gene expression data
Source: Biom J. Author manuscript; Available in PMC 2024 Jul 12. (PMC11239327; doi:10.1002/bimj.202300173)
Supplement: Supporting information [file NIHMS2001776-supplement-Supporting_information.zip › Code_and_Data/Table2.R]

#### Run simulated data - Table 2 -setting 1 of the manuscript

# install.packages("devtools")
# library(devtools)
# install_github('chekouo/BiclustBHMM')
# Usage and Example,  see the pdf manual for more details.
library(BiclustBHMM)
N <- 20 ## Number of replicated data
KK <- c(2, 4, 8) ### Different number of known clusters
NN <- c(100, 500) ### Different sample sizes
sig2 <- c(1, 2) ## Different error variance values
p <- 1000 ## Number of features
Method1 <- c("HMMBi-C", "HMMBi-NoC", "NoHMMBi-C", "NoHMMBi-NoC")
Scena <- cbind(rep(NN, each = 6), c(rep(KK, each = 2), rep(KK, each = 2)), rep(sig2, 6))
colnames(Scena) <- c("n", "K", "s2")

### Warning -- do not run for all scenario..
# You may want to parallelize this R code for speed execution

for (sce in 1:12) { ### The 12 scenarios described in the manuscript
  for (se in 1:N) { ### 20 replicates of the data
    n <- Scena[sce, 1]
    K <- Scena[sce, 2]
    s2 <- Scena[sce, 3]
    KpKnow <- TRUE # that is features are ordered which is equivalent to setting 1 in the manuscript
    ### See the R package BiclustBHMM for more details on the function GenDataHMM
    Dat <- BiclustBHMM::GenDataHMM(
      OrderFeatured = KpKnow, K = K, MeanOverExpre = c(2:(K + 1)) / 2,
      MeanUnderExpre = -c(2:(K + 1)) / 2, p = p, seed = se, n = n,
      SigmaOE = rep(s2, K), SigmaUE = rep(s2, K)
    )
    dat <- Dat$Y
    sp <- 3000
    bi <- 1000
    TruncValue <- 0.2
    delt <- rep(0.5, 3)
    F11 <- NULL
    for (m in 1:4) {
      meth <- Method1[m]
      print(meth)
      Result <- BiclustBHMM(method = meth, Data = dat, K = K, TruncValue = .2, Mu0 = 0, sigma20Mu = 1000, hyperErrVar = c(.1, .1), alphaP = rep(1, K), delt = rep(0.5, 3), Nsample = sp, burnin = bi, seed = 1)
      F11[m] <- F1(TrueZ = Dat$Zk, TrueKappajk = Dat$kappajk, probZmean = Result$probZMean, probkappajk = Result$probkappajk, EstK = K)
    }
    print(F11)
    write(F11, paste("./Code_and_Data/IntermediateSimulatedDataResults/F1Rev2Sce", sce, "Seed", se, ".txt", sep = ""))
  }
}

## R code to organize results as a table as presented in Table 2 of the manuscript

N <- 20 ### Number of replicated data sets
KK <- c(2, 4, 8)
NN <- c(100, 500)
sig2 <- c(1, 2)
p <- 1000
Scena <- cbind(rep(NN, each = 6), c(rep(KK, each = 2), rep(KK, each = 2)), rep(sig2, 6))
ResP <- NULL
for (sce in 1:12) { # 12 scenarios
  n <- Scena[sce, 1]
  K <- Scena[sce, 2]
  s2 <- Scena[sce, 3]
  rs <- matrix(0, N, 4)
  for (se in 1:N) { ## N replicate data sets
    rs[se, ] <- tryCatch(
      {
        scan(paste("./Code_and_Data/IntermediateSimulatedDataResults/F1Rev2Sce", sce, "Seed", se, ".txt", sep = ""))
      },
      error = function(e) {
        print(e)
        message("An Error Occurred")
        rep(NA, 4)
      },
      warning = function(w) {
        message("A Warning Occurred")
        rep(NA, 4)
      }
    )
  }
  Mean <- round(apply(rs, 2, function(x) mean(x, na.rm = T)), digits = 3)
  SD <- round(apply(rs, 2, function(x) sd(x, na.rm = T) / sqrt(N)), digits = 3)
  ResP <- rbind(ResP, c(n, K, s2, paste(paste(Mean, SD, sep = " ("), ")", sep = "")))
}
library(xtable)
ResP <- as.matrix(ResP)
colnames(ResP) <- c("n", "K", "s2", "HMM-C", "HMM-NC", "NoHMM-C", "NoHMM-NC")
xtable(ResP) ### Table 2 in Latex format
write.csv(ResP, "./Code_and_Data/FinalResults/Table2.csv")
