# Supplementary material for: A Bayesian hierarchical hidden Markov model for clustering and gene selection: Application to kidney cancer gene expression data
Source: Biom J. Author manuscript; Available in PMC 2024 Jul 12. (PMC11239327; doi:10.1002/bimj.202300173)
Supplement: Supporting information [file NIHMS2001776-supplement-Supporting_information.zip › Code_and_Data/RunCompetitiveMethods.R]

source("./Code_and_Data/FunctionsCompetitiveMethods.R")

## We fit the BC-Plaid method

KK <- c(2, 4, 8)
NN <- c(100, 500)
sig2 <- c(1, 2)
p <- 1000
Scena <- cbind(rep(NN, each = 6), c(rep(KK, each = 2), rep(KK, each = 2)), rep(sig2, 6))
F1T <- matrix(0, 10, 12)
for (sce in 1:12) {
  for (se in 1:10) {
    n <- Scena[sce, 1]
    K <- Scena[sce, 2]
    s2 <- Scena[sce, 3]
    Dat <- GenDataHMM(
      KappaKnown = "True", K = K, p = p, seed = se, n = n,
      SigmaOE = rep(s2, K), SigmaUE = rep(s2, K), MeanOverExpre = c(2:(K + 1)) / 2, MeanUnderExpre = -c(2:(K + 1)) / 2
    )
    rho_known <- matrix(0, n, 3 * K)
    kappa_known <- matrix(0, p, 3 * K)
    k1 <- 0
    for (k in 1:K) {
      for (l in 1:3) {
        k1 <- k1 + 1
        rho_known[Dat$Zk == k, k1] <- 1
        kappa_known[Dat$kappajk[, k] == l, k1] <- 1
      }
    }
    F1T[se, sce] <- Turner(Data = Dat$Y, rho_known = rho_known, kappa_known = kappa_known, K = 3 * K)
  }
}
## We save intermediate results for the BC-Plaid competitive method
write.table(F1T, "./Code_and_Data/ResultsCompetitiveMethods/F1Turner.txt")
######################################
### We fit the  Run FABIA Method ##############

F1F <- matrix(0, 10, 12)
for (sce in 1:12) {
  for (se in 1:10) {
    n <- Scena[sce, 1]
    K <- Scena[sce, 2]
    s2 <- Scena[sce, 3]
    Dat <- GenDataHMM(
      KappaKnown = "True", K = K, p = p, seed = se, n = n, SigmaOE = rep(s2, K), SigmaUE = rep(s2, K), MeanOverExpre = c(2:(K + 1)) / 2, MeanUnderExpre = -c(2:(K + 1)) / 2,
      TransMat = matrix(c(.4, .01, .59, .01, .4, .59, .3, .3, .4), 3, byrow = T)
    )
    rho_known <- matrix(0, n, 3 * K)
    kappa_known <- matrix(0, p, 3 * K)
    k1 <- 0
    for (k in 1:K) {
      for (l in 1:3) {
        k1 <- k1 + 1
        rho_known[Dat$Zk == k, k1] <- 1
        kappa_known[Dat$kappajk[, k] == l, k1] <- 1
      }
    }
    F1F[se, sce] <- Fabia(Data = Dat$Y, rho_known = rho_known, kappa_known = kappa_known, K = 3 * K)
  }
}
write.table(F1F, "./Code_and_Data/ResultsCompetitiveMethods/F1Fabia.txt")

### We Read and Organize results from the Penalized biclustering model

KK <- c(2, 4, 8)
NN <- c(100, 500)
sig2 <- c(1, 2)
p <- 1000
Scena <- cbind(rep(NN, each = 6), c(rep(KK, each = 2), rep(KK, each = 2)), rep(sig2, 6))
F1S <- matrix(NA, 10, 12)
for (sce in 1:12) {
  for (se in 1:10) {
    n <- Scena[sce, 1]
    K <- Scena[sce, 2]
    s2 <- Scena[sce, 3]
    Dat <- GenDataHMM(
      OrderFeatured = TRUE, K = K, p = p, seed = se, n = n,
      SigmaOE = rep(s2, K), SigmaUE = rep(s2, K),
      MeanOverExpre = c(2:(K + 1)) / 2, MeanUnderExpre = -c(2:(K + 1)) / 2
    )
    rho_known <- matrix(0, n, 3 * K)
    kappa_known <- matrix(0, p, 3 * K)
    k1 <- 0
    for (k in 1:K) {
      for (l in 1:3) {
        k1 <- k1 + 1
        rho_known[Dat$Zk == k, k1] <- 1
        kappa_known[Dat$kappajk[, k] == l, k1] <- 1
      }
    }
    tryCatch(
      {
        rho_est <- as.matrix(read.table(paste("./Code_and_Data/RunPenalizedPlaid/resultsPenalized/Se", se, "Scena", sce, "RhoEstimate.GPE.K", 3 * K, ".txt", sep = "")))
        kappa_est <- as.matrix(read.table(paste("./Code_and_Data/RunPenalizedPlaid/resultsPenalized/Se", se, "Scena", sce, "KappaEstimate.GPE.K", 3 * K, ".txt", sep = "")))
        F111 <- F1(K = 3 * K, rho = rho_est, kappa = kappa_est, K1 = 3 * K, rho_known = rho_known, kappa_known = kappa_known)
        F12 <- F1(K = 3 * K, rho = rho_known, kappa = kappa_known, K1 = 3 * K, rho_known = rho_est, kappa_known = kappa_est)
        Ff <- 0.5 * F111 + 0.5 * F12
        F1S[se, sce] <- Ff
      },
      warning = function(e) {
        print(e)
      },
      error = function(er) {
        print(er)
      }
    )
  }
}
F1S
write.table(F1S, "./Code_and_Data/ResultsCompetitiveMethods/F1Penalized.txt")

### See the folder RunPenalizedPlaid to see how the method was run.
# The file RunJavaPenalBiclust.sh contains the code to run the method.
### It shows how we obtain rho_est and kappa_est from
# the penalized plaid model
