# Supplementary material for: A Bayesian hierarchical hidden Markov model for clustering and gene selection: Application to kidney cancer gene expression data
Source: Biom J. Author manuscript; Available in PMC 2024 Jul 12. (PMC11239327; doi:10.1002/bimj.202300173)
Supplement: Supporting information [file NIHMS2001776-supplement-Supporting_information.zip › Code_and_Data/ClinicalKidney.csv]

	AGE	GRADE	SEX	OS_MONTHS	OS_STATUS	Time
TCGA.B8.5158	56	G4	Male	40.01	0	40.01
TCGA.A3.3351	42	G2	Male	29.89	0	29.89
TCGA.CJ.4869	49	G2	Male	83.9	0	83.9
TCGA.A3.3374	51	G2	Female	43.17	0	43.17
TCGA.B0.5117	40	G2	Male	52.83	0	52.83
TCGA.CJ.4903	50	G3	Male	51.25	0	51.25
TCGA.CJ.6031	54	G3	Male	62.61	0	62.61
TCGA.BP.4355	59	G4	Female	31.31	1	31.31
TCGA.CW.5589	52	G2	Male	78.12	0	78.12
TCGA.BP.4332	36	G2	Male	37.22	0	37.22
TCGA.BP.5004	53	G3	Male	36.99	0	36.99
TCGA.CJ.5680	65	G4	Female	25.23	1	25.23
TCGA.AK.3461	72	G2	Male	72.83	0	72.83
TCGA.B0.5084	33	G3	Male	7.29	1	7.29
TCGA.B0.5713	75	G3	Female	91.39	0	91.39
TCGA.CW.6090	68	G3	Male	83.84	0	83.84
TCGA.B0.4823	88	G2	Male	14.91	1	14.91
TCGA.CJ.5679	73	G4	Male	22.31	1	22.31
TCGA.B0.4846	52	G2	Male	39.42	1	39.42
TCGA.B2.5641	79	G3	Male	21.55	0	21.55
TCGA.BP.5176	78	G2	Female	52.23	1	52.23
TCGA.B0.5702	71	G2	Male	71.35	0	71.35
TCGA.BP.4801	57	G2	Male	36.93	0	36.93
TCGA.CJ.4640	49	G4	Male	114.32	0	114.32
TCGA.B8.4154	73	G2	Female	45.34	0	45.34
TCGA.CZ.4858	39	G4	Male	69.15	1	69.15
TCGA.G6.A5PC	54	G4	Female	7.95	1	7.95
TCGA.BP.4161	74	G3	Male	90.21	0	90.21
TCGA.A3.3363	50	G2	Male	10.48	0	10.48
TCGA.B4.5843	45	G2	Male	0.36	0	0.36
TCGA.CZ.5989	60	G2	Male	62.58	0	62.58
TCGA.CJ.4893	76	G3	Female	24.64	0	24.64
TCGA.BP.4962	58	G2	Male	58.64	0	58.64
TCGA.B0.5106	64	G2	Male	52.5	1	52.5
TCGA.AK.3425	68	G2	Male	109.82	0	109.82
TCGA.AK.3450	85	G2	Female	58.44	0	58.44
TCGA.CZ.5463	76	G2	Male	21.75	0	21.75
TCGA.B0.5692	66	G3	Female	129.57	0	129.57
TCGA.B0.4834	49	G3	Male	68.66	1	68.66
TCGA.CJ.4641	55	G4	Female	54.57	1	54.57
TCGA.BP.4159	70	G2	Male	85.45	1	85.45
TCGA.6D.AA2E	68	G2	Female	11.89	0	11.89
TCGA.CW.5590	51	G3	Male	35.32	1	35.32
TCGA.B0.5701	65	G4	Male	80.85	0	80.85
TCGA.CJ.4892	65	G2	Female	49.97	0	49.97
TCGA.B8.4143	66	G3	Female	23.29	1	23.29
TCGA.BP.4963	63	G3	Male	60.25	0	60.25
TCGA.BP.4343	64	G3	Male	62.81	1	62.81
TCGA.CJ.4904	60	G3	Female	108.48	0	108.48
TCGA.CJ.4881	41	G3	Male	66.16	0	66.16
TCGA.B0.5095	81	G3	Male	8.05	1	8.05
TCGA.B0.4707	63	G4	Male	19.71	1	19.71
TCGA.BP.4173	47	G3	Male	62.19	0	62.19
TCGA.A3.3316	57	G3	Male	49.05	0	49.05
TCGA.BP.4974	58	G4	Male	6.93	1	6.93
TCGA.BP.4354	40	G4	Male	33.97	1	33.97
TCGA.AK.3436	40	G2	Male	109.43	0	109.43
TCGA.A3.A8CQ	59	G2	Female	0.1	0	0.1
TCGA.B8.4622	57	G3	Male	50.1	0	50.1
TCGA.BP.4756	62	G2	Female	12.29	0	12.29
TCGA.BP.4790	76	G2	Male	36.5	1	36.5
TCGA.BP.5189	60	G4	Male	27.0	1	27
TCGA.CJ.4870	58	G2	Female	49.21	0	49.21
TCGA.BP.4985	72	G4	Male	31.27	1	31.27
TCGA.B0.4698	75	G4	Male	1.38	1	1.38
TCGA.EU.5907	81	G3	Male	4.17	0	4.17
TCGA.B0.4699	74	G4	Male	3.61	1	3.61
TCGA.B0.4710	75	G3	Female	57.65	0	57.65
TCGA.AK.3427	65	GX	Male	117.71	0	117.71
TCGA.B2.4099	83	G3	Male	31.93	0	31.93
TCGA.BP.5175	60	G3	Male	30.62	0	30.62
TCGA.B0.5703	73	G3	Male	73.78	0	73.78
TCGA.B0.4836	61	G3	Male	40.67	1	40.67
TCGA.B0.5094	62	G2	Male	10.94	1	10.94
TCGA.B0.4813	68	G3	Male	0.59	1	0.59
TCGA.A3.3317	67	G2	Male	48.98	0	48.98
TCGA.CZ.5988	38	G2	Male	22.77	0	22.77
TCGA.BP.4162	65	G2	Female	100.99	0	100.99
TCGA.CZ.4857	56	G3	Male	47.04	1	47.04
TCGA.BP.4781	78	G3	Male	68.33	0	68.33
TCGA.CZ.5464	69	G2	Male	69.91	0	69.91
TCGA.B4.5844	61	G1	Female	0.23	0	0.23
TCGA.BP.4961	47	G2	Male	63.57	0	63.57
TCGA.B0.5107	65	G4	Female	30.45	1	30.45
TCGA.B8.5159	61	G3	Female	23.72	0	23.72
TCGA.BP.4345	62	G3	Male	49.8	0	49.8
TCGA.BP.4769	63	G2	Male	61.63	0	61.63
TCGA.A3.3352	74	G3	Male	18.43	1	18.43
TCGA.A3.3373	54	G3	Female	53.25	0	53.25
TCGA.B0.5693	47	G2	Female	133.84	0	133.84
TCGA.BP.4158	69	G2	Male	110.94	0	110.94
TCGA.BP.4972	43	G3	Female	49.34	0	49.34
TCGA.B4.5832	65	G2	Male	5.09	0	5.09
TCGA.B0.5083	63	G3	Male	34.33	1	34.33
TCGA.CW.5591	56	G2	Male	74.61	0	74.61
TCGA.B0.4824	49	G3	Female	54.43	1	54.43
TCGA.BP.5190	61	G3	Male	33.21	0	33.21
TCGA.CJ.4916	69	G3	Female	45.11	0	45.11
TCGA.A3.3329	75	G2	Male	53.35	0	53.35
TCGA.BP.4344	75	G2	Female	54.73	0	54.73
TCGA.CW.5580	73	G3	Female	64.52	1	64.52
TCGA.BP.4768	72	G2	Female	13.14	0	13.14
TCGA.DV.5569	29	G2	Female	11.66	0	11.66
TCGA.CJ.4905	62	G2	Female	49.15	0	49.15
TCGA.BP.4174	49	G3	Male	61.73	0	61.73
TCGA.BP.4973	47	G3	Male	45.47	0	45.47
TCGA.B0.5119	61	G2	Female	50.99	0	50.99
TCGA.T7.A92I	47	G1	Female	11.7	0	11.7
TCGA.B8.4621	63	G3	Male	25.89	0	25.89
TCGA.DV.A4VZ	53	G2	Male	11.99	0	11.99
TCGA.A3.3362	60	G2	Female	51.22	0	51.22
TCGA.A3.3328	79	G2	Male	45.5	0	45.5
TCGA.B0.5120	72	G2	Female	38.4	0	38.4
TCGA.AK.3426	37	G3	Male	29.07	1	29.07
TCGA.B2.4098	72	G2	Female	1.68	1	1.68
TCGA.B0.5108	54	G2	Male	58.54	0	58.54
TCGA.CJ.4891	57	G4	Female	26.91	1	26.91
TCGA.A3.3385	46	G2	Female	65.47	0	65.47
TCGA.BP.5174	45	G2	Female	74.15	0	74.15
TCGA.BP.5191	79	G2	Male	31.77	0	31.77
TCGA.BP.4995	68	G3	Male	45.04	0	45.04
TCGA.B8.5549	53	G3	Male	6.37	0	6.37
TCGA.CJ.4868	42	G3	Male	21.22	1	21.22
TCGA.CJ.4642	47	G2	Male	105.29	0	105.29
TCGA.B8.4153	74	G3	Male	25.03	0	25.03
TCGA.B0.4688	46	G4	Male	3.32	1	3.32
TCGA.BP.4163	60	G3	Female	93.27	0	93.27
TCGA.CJ.5681	44	G3	Female	18.13	1	18.13
TCGA.AK.3460	58	G2	Male	82.39	0	82.39
TCGA.CZ.4856	62	G2	Female	0.59	0	0.59
TCGA.CJ.6030	65	G3	Male	75.53	1	75.53
TCGA.BP.5200	44	G4	Male	34.92	0	34.92
TCGA.B8.A54D	69	G2	Male	27.27	0	27.27
TCGA.CZ.5465	76	G2	Female	84.23	1	84.23
TCGA.A3.3306	67	G3	Male	36.79	0	36.79
TCGA.B0.4847	60	G3	Male	26.05	1	26.05
TCGA.B0.5098	53	G3	Female	52.04	1	52.04
TCGA.B0.5075	77	G2	Female	20.93	1	20.93
TCGA.CJ.5671	51	G3	Male	130.98	0	130.98
TCGA.BP.4971	40	G3	Male	48.85	0	48.85
TCGA.BP.4994	54	G3	Male	42.97	0	42.97
TCGA.CJ.4884	72	G3	Female	57.79	0	57.79
TCGA.BP.4959	49	G3	Male	87.39	0	87.39
TCGA.GK.A6C7	76		Female	2.0	0	2
TCGA.A3.3307	66	G3	Male	47.17	0	47.17
TCGA.CZ.5460	55	G2	Male	94.38	0	94.38
TCGA.BP.4341	67	G2	Male	52.2	1	52.2
TCGA.AK.3428	62	G2	Male	122.47	0	122.47
TCGA.BP.4771	62	G4	Male	5.32	1	5.32
TCGA.CW.5581	44	G3	Male	91.95	0	91.95
TCGA.DV.5568	26	G2	Male	12.16	0	12.16
TCGA.B8.4151	51	G2	Female	42.67	0	42.67
TCGA.A3.3331	86	G2	Female	48.78	0	48.78
TCGA.CJ.4637	52	G4	Female	73.16	1	73.16
TCGA.CJ.5683	78	G3	Male	62.06	0	62.06
TCGA.BP.4352	74	G4	Female	11.3	1	11.3
TCGA.B8.4620	70	G2	Female	25.53	0	25.53
TCGA.BP.4758	40	G2	Male	72.54	0	72.54
TCGA.BP.4782	55	G2	Female	11.63	0	11.63
TCGA.BP.4983	67	G4	Female	46.42	0	46.42
TCGA.CJ.4872	51	G4	Male	47.14	0	47.14
TCGA.BP.5202	75	G2	Male	0.95	0	0.95
TCGA.B0.5109	69	G4	Male	19.28	1	19.28
TCGA.B0.4821	68	G3	Female	40.41	1	40.41
TCGA.BP.4770	73	G4	Female	10.81	1	10.81
TCGA.B8.5162	62	G2	Male	1.18	0	1.18
TCGA.A3.A8OW	37	G2	Male	10.61	0	10.61
TCGA.CZ.5453	67	G2	Male	79.47	1	79.47
TCGA.BP.4340	70	G2	Female	18.46	1	18.46
TCGA.CJ.5682	60	G4	Male	122.73	0	122.73
TCGA.A3.3319	70	G2	Male	37.12	0	37.12
TCGA.BP.4164	51	G2	Female	32.59	1	32.59
TCGA.BP.4329	75	G2	Male	27.76	1	27.76
TCGA.B8.4619	58	G2	Male	17.18	0	17.18
TCGA.CZ.4861	63	G2	Male	14.65	1	14.65
TCGA.BP.5006	61	G2	Male	27.6	0	27.6
TCGA.BP.5186	50	G2	Female	22.77	0	22.77
TCGA.BP.4759	50	G2	Male	77.92	0	77.92
TCGA.B8.A54E	62	G3	Female	29.86	0	29.86
TCGA.CJ.4873	85	G3	Female	74.21	0	74.21
TCGA.BP.5201	63	G4	Male	31.24	0	31.24
TCGA.BP.4982	42	G3	Male	33.31	0	33.31
TCGA.B0.4843	57	G3	Male	10.51	1	10.51
TCGA.B0.5110	71	G2	Female	66.0	0	66
TCGA.AK.3453	58	G2	Female	83.15	0	83.15
TCGA.B8.5545	42	G2	Male	50.1	0	50.1
TCGA.BP.5178	71	G4	Male	62.81	1	62.81
TCGA.CZ.5987	60	G2	Male	14.62	1	14.62
TCGA.G6.A8L8	62	G3	Female	35.84	1	35.84
TCGA.MM.A84U	58	G2	Female	23.0	0	23
TCGA.B0.4690	65	G3	Male	1.41	1	1.41
TCGA.CJ.4895	62	G4	Male	39.42	1	39.42
TCGA.BP.4960	46	G3	Male	71.35	0	71.35
TCGA.CJ.4918	64	G4	Male	3.06	1	3.06
TCGA.B0.5121	56	G2	Male	48.78	0	48.78
TCGA.CZ.5461	52	G4	Male	10.84	1	10.84
TCGA.BP.4342	79	G3	Male	74.11	1	74.11
TCGA.BP.5198	72	G3	Male	19.81	0	19.81
TCGA.B8.5546	38	G2	Female	16.59	0	16.59
TCGA.BP.4795	74	G2	Female	20.37	0	20.37
TCGA.DV.5567	40	G2	Female	65.83	0	65.83
TCGA.B0.5690	53	G1	Female	111.43	0	111.43
TCGA.B8.A8YJ	60	G2	Female	14.16	0	14.16
TCGA.CJ.4907	58	G3	Male	49.24	0	49.24
TCGA.CJ.5684	61	G2	Male	73.29	0	73.29
TCGA.BP.4176	64	G2	Male	64.22	0	64.22
TCGA.CJ.4638	46	G4	Female	14.16	1	14.16
TCGA.CZ.5452	69	G2	Male	58.77	0	58.77
TCGA.B0.4691	55	G3	Male	4.57	1	4.57
TCGA.CJ.4871	63	G4	Male	79.6	0	79.6
TCGA.A3.3387	49	G2	Male	20.27	0	20.27
TCGA.CJ.4894	58	G3	Male	27.63	1	27.63
TCGA.BP.4969	63	G2	Female	58.94	0	58.94
TCGA.B0.4718	57	G2	Male	58.41	0	58.41
TCGA.MM.A564	68	G2	Male	19.94	0	19.94
TCGA.AK.3451	48	G3	Male	94.22	0	94.22
TCGA.B0.5706	45	G2	Male	105.29	0	105.29
TCGA.B0.5097	59	G2	Female	21.85	0	21.85
TCGA.CJ.5672	84	G3	Male	71.94	1	71.94
TCGA.AK.3430	61	G3	Male	15.77	1	15.77
TCGA.B2.5639	46	G3	Male	32.95	1	32.95
TCGA.A3.A8OX	65	G3	Female	0.0	0	0
TCGA.BP.4993	58	G3	Male	5.81	0	5.81
TCGA.BP.4761	57	G4	Male	5.98	0	5.98
TCGA.BP.4331	52	G2	Male	80.62	1	80.62
TCGA.CZ.4860	60	G4	Male	6.77	1	6.77
TCGA.CZ.5985	58	G2	Male	65.6	0	65.6
TCGA.BP.5187	54	G2	Male	13.34	0	13.34
TCGA.B0.4810	47	G3	Male	15.7	1	15.7
TCGA.CJ.6032	63	G3	Female	119.55	0	119.55
TCGA.B0.5402	64	G4	Male	42.38	0	42.38
TCGA.B8.A54F	49	G2	Female	17.05	0	17.05
TCGA.BP.4165	64	G1	Female	99.77	0	99.77
TCGA.A3.3308	77	G2	Female	0.53	0	0.53
TCGA.B0.4845	70	G2	Male	65.24	1	65.24
TCGA.B0.5096	72	GX	Female	2.23	1	2.23
TCGA.B0.5705	65	G2	Female	149.05	0	149.05
TCGA.BP.5177	46	G3	Female	9.63	0	9.63
TCGA.A3.3376	51	G2	Male	55.72	1	55.72
TCGA.B0.4811	48	G3	Male	46.55	1	46.55
TCGA.CJ.4882	57	G3	Male	61.86	0	61.86
TCGA.AK.3429	54	G2	Female	109.33	0	109.33
TCGA.BP.4992	66	G4	Male	16.46	0	16.46
TCGA.CJ.4920	64	G2	Female	4.57	1	4.57
TCGA.B0.4706	61	G4	Male	2.14	1	2.14
TCGA.A3.3320	52	G1	Female	49.54	0	49.54
TCGA.BP.4330	60	G2	Female	62.02	0	62.02
TCGA.CZ.4859	59	G2	Female	58.71	0	58.71
TCGA.BP.4353	61	G2	Male	12.32	1	12.32
TCGA.BP.4760	69	G2	Male	77.56	0	77.56
TCGA.CZ.5986	61	G3	Male	12.25	0	12.25
TCGA.CJ.4908	38	G2	Male	50.3	0	50.3
TCGA.A3.A6NN	78	G2	Male	0.1	0	0.1
TCGA.AK.3440	58	G3	Male	94.12	0	94.12
TCGA.CJ.6033	54	G4	Female	7.36	1	7.36
TCGA.CW.5583	51	G2	Female	81.77	0	81.77
TCGA.A3.3343	79	G3	Male	31.04	0	31.04
TCGA.B0.4844	60	G3	Male	10.28	1	10.28
TCGA.B0.5399	46	G2	Male	46.35	0	46.35
TCGA.CZ.5462	83	G3	Male	10.22	1	10.22
TCGA.B8.A7U6	54	G3	Female	16.26	0	16.26
TCGA.DV.5566	67	G2	Female	45.93	0	45.93
TCGA.B0.5691	66	G3	Female	112.71	0	112.71
TCGA.BP.4970	44	G3	Male	14.22	0	14.22
TCGA.BP.5199	58	G4	Male	44.51	0	44.51
TCGA.B0.4833	82	G2	Female	78.38	1	78.38
TCGA.BP.4177	65	G2	Male	54.86	0	54.86
TCGA.B0.5085	76	G3	Female	25.3	1	25.3
TCGA.MM.A563	41	G2	Male	19.42	0	19.42
TCGA.CZ.5451	74	G3	Male	63.37	0	63.37
TCGA.CW.6093	73	G1	Male	103.35	0	103.35
TCGA.A3.3365	46	G2	Male	28.68	0	28.68
TCGA.B0.4822	78	G4	Male	36.5	1	36.5
TCGA.CJ.4639	49	G2	Female	106.08	0	106.08
TCGA.B0.5100	72	G3	Male	62.84	1	62.84
TCGA.BP.4981	75	G3	Female	36.04	1	36.04
TCGA.B0.4817	81	G3	Male	33.48	1	33.48
TCGA.B0.5707	39	G3	Female	123.0	0	123
TCGA.A3.3380	54	G2	Male	18.63	0	18.63
TCGA.B2.3923	59	G2	Male	32.59	0	32.59
TCGA.B8.5164	65	G3	Male	0.85	0	0.85
TCGA.BP.5194	39	G2	Male	13.4	0	13.4
TCGA.BP.5010	63	G4	Male	28.84	1	28.84
TCGA.G6.A8L6	55	G3	Male	10.28	1	10.28
TCGA.B0.4852	78	G2	Female	36.83	1	36.83
TCGA.A3.A6NL	49	G2	Female	22.63	0	22.63
TCGA.BP.4762	42	G3	Male	44.12	1	44.12
TCGA.CJ.4875	67	G3	Male	116.75	1	116.75
TCGA.CZ.5984	51	G3	Male	67.9	0	67.9
TCGA.CZ.4853	82	G2	Male	25.43	0	25.43
TCGA.B8.A54G	50	G3	Male	1.74	0	1.74
TCGA.BP.4166	69	G3	Male	0.43	0	0.43
TCGA.A3.3322	51	G2	Male	48.55	0	48.55
TCGA.CZ.5468	84	G4	Male	1.94	1	1.94
TCGA.CJ.4634	60	G2	Female	114.91	0	114.91
TCGA.B0.4714	81	G3	Male	3.25	1	3.25
TCGA.B0.5697	50	G2	Male	86.4	0	86.4
TCGA.BP.5009	52	G3	Male	35.87	1	35.87
TCGA.CZ.5456	57	G3	Male	79.57	0	79.57
TCGA.CZ.4864	86	G3	Male	92.97	1	92.97
TCGA.B4.5836	61	G2	Female	4.63	0	4.63
TCGA.CJ.4887	48	G3	Male	30.62	1	30.62
TCGA.BP.4349	68	G2	Female	12.22	0	12.22
TCGA.BP.5183	57	G3	Male	42.41	0	42.41
TCGA.AK.3455	71	G3	Female	22.44	1	22.44
TCGA.B2.5635	74	G2	Male	24.8	0	24.8
TCGA.CW.5584	74	G3	Male	5.39	1	5.39
TCGA.B0.4841	63	G3	Male	6.7	1	6.7
TCGA.B8.4148	63	G3	Female	49.93	0	49.93
TCGA.B0.4828	79	G3	Male	10.09	1	10.09
TCGA.MW.A4EC	72	G2	Female	16.36	0	16.36
TCGA.AK.3431	62	G3	Female	73.62	1	73.62
TCGA.DV.5565	59	G2	Male	43.66	0	43.66
TCGA.AK.3444	80	G2	Female	48.32	0	48.32
TCGA.A3.3311	57	G2	Male	39.13	1	39.13
TCGA.CJ.4886	42	G3	Female	64.13	0	64.13
TCGA.B4.5378	62	G2	Male	5.75	0	5.75
TCGA.B8.5553	67	G2	Female	14.29	0	14.29
TCGA.B2.A4SR	61		Male	16.66	0	16.66
TCGA.B0.4693	72	G4	Female	2.53	1	2.53
TCGA.BP.4807	42	G3	Male	6.93	0	6.93
TCGA.B2.3924	73	G2	Male	35.87	0	35.87
TCGA.BP.5195	75	G2	Male	24.61	0	24.61
TCGA.B8.A54H	69	G3	Female	8.41	0	8.41
TCGA.B8.5165	43	G2	Male	24.21	0	24.21
TCGA.BP.5170	55	G2	Male	79.24	0	79.24
TCGA.DV.5576	55	G2	Female	23.88	1	23.88
TCGA.BP.4326	53	G2	Female	53.38	1	53.38
TCGA.BP.4991	54	G2	Male	46.42	0	46.42
TCGA.BP.4784	67	G2	Female	60.91	0	60.91
TCGA.BP.4337	76	G4	Female	0.07	1	0.07
TCGA.CZ.5469	41	G2	Male	31.08	1	31.08
TCGA.BP.4968	40	G3	Male	57.36	0	57.36
TCGA.CJ.4635	48	G3	Male	46.52	0	46.52
TCGA.BP.4167	59	G2	Male	89.29	0	89.29
TCGA.B0.4713	76	G2	Female	6.64	1	6.64
TCGA.B0.4842	73	G4	Female	56.64	1	56.64
TCGA.B0.5812	53	G3	Male	125.95	0	125.95
TCGA.A3.3378	60	G3	Male	20.7	0	20.7
TCGA.B0.5698	77	G3	Male	119.28	0	119.28
TCGA.BP.5169	70	G4	Male	6.34	0	6.34
TCGA.A3.A8OU	74	G1	Female	0.0	0	0
TCGA.B0.4945	75	G2	Female	70.47	1	70.47
TCGA.CZ.4863	51	G3	Female	63.34	0	63.34
TCGA.CZ.5455	63	G4	Male	18.43	1	18.43
TCGA.AK.3465	71	GX	Female	12.12	0	12.12
TCGA.B0.5113	69	G2	Female	38.6	0	38.6
TCGA.BP.5184	54	G3	Male	37.22	0	37.22
TCGA.B0.5088	53	G3	Male	18.5	1	18.5
TCGA.BP.4327	75	G2	Female	3.58	1	3.58
TCGA.CW.5585	51	G2	Male	85.71	0	85.71
TCGA.BP.5008	46	G2	Male	35.18	0	35.18
TCGA.B2.5636	79	G2	Male	30.19	0	30.19
TCGA.CJ.5675	70	G3	Male	129.3	0	129.3
TCGA.EU.5904	47	G1	Female	18.1	0	18.1
TCGA.AK.3433	48	GX	Female	111.99	0	111.99
TCGA.BP.4351	51	G2	Female	31.87	0	31.87
TCGA.B0.4818	68	G3	Female	16.75	1	16.75
TCGA.BP.4775	55	G2	Female	60.55	0	60.55
TCGA.B8.5163	63	G3	Female	27.0	0	27
TCGA.A3.3335	41	G4	Male	61.96	0	61.96
TCGA.A3.3346	68	G3	Male	4.5	1	4.5
TCGA.A3.3367	72	G3	Male	74.57	0	74.57
TCGA.CZ.5470	72	G3	Female	12.68	0	12.68
TCGA.B4.5377	68	G3	Female	11.99	0	11.99
TCGA.B2.4101	52	G3	Male	21.29	0	21.29
TCGA.B0.5102	74	G3	Female	90.8	1	90.8
TCGA.CJ.4897	79	G3	Female	109.76	0	109.76
TCGA.BP.4797	34	G3	Male	36.37	0	36.37
TCGA.BP.5196	53	G2	Male	33.44	0	33.44
TCGA.B8.A54I	48	G3	Male	4.93	0	4.93
TCGA.A3.3357	62	G3	Male	88.3	0	88.3
TCGA.B0.5077	77	G3	Male	43.27	1	43.27
TCGA.BP.4338	43	G3	Male	93.92	0	93.92
TCGA.DV.5575	52	G2	Female	56.8	0	56.8
TCGA.BP.4774	57	G2	Female	61.93	0	61.93
TCGA.3Z.A93Z	69	G2	MALE	12.65	0	12.65
TCGA.CJ.5686	59	G3	Female	66.95	0	66.95
TCGA.B0.4819	60	G4	Female	6.01	1	6.01
TCGA.CJ.4636	51	G3	Male	63.21	0	63.21
TCGA.CW.6096	44	G2	Female	88.73	0	88.73
TCGA.B2.4102	61	G2	Male	31.27	0	31.27
TCGA.AK.3454	84	G3	Male	28.71	0	28.71
TCGA.BP.4967	76	G2	Male	6.73	0	6.73
TCGA.B0.5099	88	G3	Female	15.93	1	15.93
TCGA.BP.4989	58	G3	Male	3.88	0	3.88
TCGA.BP.5168	75	G2	Male	48.06	1	48.06
TCGA.B0.5699	53	G2	Male	126.18	0	126.18
TCGA.AK.3443	45	GX	Male	46.75	0	46.75
TCGA.A3.A8OV	75	G2	Male	11.17	0	11.17
TCGA.CZ.5454	63	G2	Male	23.72	1	23.72
TCGA.CZ.4862	46	G2	Male	107.46	0	107.46
TCGA.G6.A8L7	81	G3	Female	70.07	0	70.07
TCGA.CJ.4885	64	G3	Male	113.37	0	113.37
TCGA.B0.4703	51	G4	Male	5.98	1	5.98
TCGA.CJ.4900	69	G4	Female	56.31	1	56.31
TCGA.B4.5838	52	G2	Male	5.45	0	5.45
TCGA.CJ.4874	73	G3	Female	75.0	0	75
TCGA.BP.4763	79	G2	Female	41.72	1	41.72
TCGA.BP.5007	45	G2	Male	37.45	0	37.45
TCGA.BP.5185	56	G3	Male	37.19	0	37.19
TCGA.B0.4694	72	G4	Male	3.48	1	3.48
TCGA.B0.5400	59	G4	Female	56.93	0	56.93
TCGA.A3.3323	53	G1	Male	36.33	0	36.33
TCGA.BP.4988	72	G2	Male	27.2	1	27.2
TCGA.CZ.5459	63	G3	Male	55.29	0	55.29
TCGA.BP.4799	70	G3	Male	37.22	1	37.22
TCGA.CJ.4890	72	G4	Male	115.6	0	115.6
TCGA.B0.5694	71	G3	Male	15.77	1	15.77
TCGA.BP.4776	52	G2	Male	13.5	0	13.5
TCGA.A3.3359	82	G2	Female	82.26	0	82.26
TCGA.BP.4346	57	G3	Male	49.05	1	49.05
TCGA.CJ.4643	67	G3	Female	58.9	0	58.9
TCGA.A3.3336	75	G4	Female	34.26	0	34.26
TCGA.BP.4804	59	G2	Male	47.93	0	47.93
TCGA.A3.3313	59	G3	Male	24.15	1	24.15
TCGA.B0.4700	60	G4	Male	65.05	1	65.05
TCGA.BP.5180	53	G2	Male	74.34	0	74.34
TCGA.B8.5551	65	G3	Female	0.53	0	0.53
TCGA.BP.4965	46	G2	Male	61.47	0	61.47
TCGA.B8.A54J	60	G2	Male	17.35	0	17.35
TCGA.CJ.4923	63	G4	Female	18.79	1	18.79
TCGA.A3.3383	52	G2	Male	28.29	0	28.29
TCGA.DV.5574	37	G2	Male	66.23	0	66.23
TCGA.B0.4814	58	G3	Male	5.52	1	5.52
TCGA.BP.4976	77	G3	Male	53.61	0	53.61
TCGA.CJ.4912	61	G3	Male	54.43	0	54.43
TCGA.BP.5001	43	G2	Female	38.67	0	38.67
TCGA.BP.4765	43	G2	Male	71.75	0	71.75
TCGA.EU.5905	67	G3	Female	3.91	0	3.91
TCGA.BP.4169	76	G2	Female	23.03	1	23.03
TCGA.B0.4849	51	G3	Male	2.27	1	2.27
TCGA.CJ.5676	47	G3	Male	133.61	0	133.61
TCGA.AK.3434	72	G2	Male	68.56	0	68.56
TCGA.DV.A4W0	55	G3	Male	81.14	0	81.14
TCGA.BP.4335	65	G3	Female	15.6	1	15.6
TCGA.DV.A4W0.1	55	G3	Male	81.14	0	81.14
TCGA.A3.3325	52	G2	Male	38.44	1	38.44
TCGA.AS.3778	35	G1	Male	1.41	0	1.41
TCGA.B0.5709	62	G3	Female	130.55	0	130.55
TCGA.BP.5173	75	G2	Male	2.04	1	2.04
TCGA.BP.5192	59	G2	Male	23.46	0	23.46
TCGA.BP.4170	72	G2	Female	76.97	1	76.97
TCGA.B0.5115	43	G3	Male	52.69	0	52.69
TCGA.B8.5550	71	G3	Male	48.49	0	48.49
TCGA.B0.5092	53	G3	Female	15.08	1	15.08
TCGA.B0.4815	65	G4	Male	52.17	1	52.17
TCGA.CJ.4901	47	G3	Male	47.63	0	47.63
TCGA.BP.4977	57	G3	Male	14.91	0	14.91
TCGA.A3.A6NJ	57	G1	Female	15.37	0	15.37
TCGA.BP.4787	59	G4	Female	15.77	1	15.77
TCGA.A3.3372	64	G2	Male	24.15	0	24.15
TCGA.A3.3347	76	G2	Female	52.89	1	52.89
TCGA.CW.5587	62	G2	Female	73.13	0	73.13
TCGA.CJ.6028	58	G4	Male	53.38	1	53.38
TCGA.B0.4848	54	G3	Male	29.01	1	29.01
TCGA.CZ.5982	59	G2	Female	80.12	0	80.12
TCGA.CZ.5466	67	G2	Male	22.5	0	22.5
TCGA.BP.4334	56	G3	Male	21.19	1	21.19
TCGA.CJ.5677	54	G4	Female	25.69	1	25.69
TCGA.AK.3458	48	G3	Male	38.37	0	38.37
TCGA.A3.3324	51	G3	Male	38.96	0	38.96
TCGA.A3.3358	57	G2	Female	42.94	0	42.94
TCGA.B0.5695	61	G2	Female	70.63	0	70.63
TCGA.BP.4798	74	G4	Male	10.97	1	10.97
TCGA.B0.5710	57	G2	Male	79.83	0	79.83
TCGA.B4.5834	59	G1	Male	1.25	0	1.25
TCGA.CZ.4866	79	G3	Female	107.33	0	107.33
TCGA.AK.3447	83	G2	Male	39.98	0	39.98
TCGA.CZ.5458	43	G3	Male	91.62	0	91.62
TCGA.B0.4837	63	G3	Male	45.27	1	45.27
TCGA.CJ.4889	63	G4	Female	63.93	0	63.93
TCGA.BP.4999	56	G2	Male	41.59	0	41.59
TCGA.CW.6097	32	G4	Male	18.76	1	18.76
TCGA.BP.5181	58	G2	Female	49.11	0	49.11
TCGA.B0.5081	79	G2	Female	11.89	1	11.89
TCGA.CJ.4878	71	G2	Female	71.81	0	71.81
TCGA.B0.5104	90	G2	Female	90.41	1	90.41
TCGA.B8.4146	41	G2	Female	16.79	0	16.79
TCGA.CJ.4888	59	G4	Male	51.48	1	51.48
TCGA.B8.A54K	61	G1	Male	15.41	0	15.41
TCGA.DV.5573	41	G2	Male	37.12	0	37.12
TCGA.B4.5835	64	G2	Female	0.53	0	0.53
TCGA.BP.4789	48	G2	Male	48.92	0	48.92
TCGA.BP.4975	40	G3	Male	47.08	0	47.08
TCGA.A3.3370	48	G2	Female	74.7	0	74.7
TCGA.BP.4998	49	G3	Male	30.62	0	30.62
TCGA.BP.4766	43	G3	Female	48.03	0	48.03
TCGA.A3.3326	47	G1	Male	37.35	0	37.35
TCGA.AK.3456	48	G3	Male	37.55	0	37.55
TCGA.A3.3349	34	G2	Female	45.5	0	45.5
TCGA.DV.A4VX	59	G4	Male	53.42	1	53.42
TCGA.B0.4827	77	G4	Female	29.07	1	29.07
TCGA.BP.5000	40	G3	Male	18.5	0	18.5
TCGA.CJ.4913	45	G4	Female	38.53	1	38.53
TCGA.AS.3777	63		Male	40.67	0	40.67
TCGA.BP.4987	41	G2	Female	36.93	0	36.93
TCGA.B0.5712	68	G3	Female	89.42	0	89.42
TCGA.B0.5080	63	G3	Male	11.24	1	11.24
TCGA.AK.3445	69	G3	Male	78.58	0	78.58
TCGA.B0.4839	80	G2	Female	53.84	1	53.84
TCGA.CJ.4902	61	G3	Male	49.93	0	49.93
TCGA.B0.4701	66	G3	Female	7.82	1	7.82
TCGA.CJ.4644	48	G3	Female	11.04	1	11.04
TCGA.B0.5116	52	G3	Male	41.85	0	41.85
TCGA.CJ.4876	57	G3	Male	64.22	0	64.22
TCGA.CW.5588	78	G2	Female	66.26	0	66.26
TCGA.CW.6088	60	G2	Male	105.85	0	105.85
TCGA.CZ.5467	86	G4	Female	2.4	1	2.4
TCGA.B0.4696	58	G3	Male	28.45	1	28.45
TCGA.CZ.4854	68	G2	Male	46.12	1	46.12
TCGA.B0.5696	69	G4	Male	85.71	0	85.71
TCGA.A3.3382	69	G3	Male	18.86	0	18.86
TCGA.B0.5711	50	G3	Male	131.04	0	131.04
TCGA.CZ.4865	70	G2	Female	5.45	1	5.45
TCGA.BP.4325	64	G2	Female	97.37	0	97.37
TCGA.CZ.5457	62	G4	Male	90.47	0	90.47
TCGA.B0.4838	69	G3	Female	27.4	1	27.4
TCGA.BP.5182	56	G3	Male	38.27	0	38.27
TCGA.BP.4160	67	G2	Male	94.65	0	94.65
TCGA.B0.4697	46	G4	Female	18.99	1	18.99
TCGA.BP.4986	75	G3	Male	25.79	0	25.79
TCGA.EU.5906	55	G2	Male	6.77	0	6.77
TCGA.B0.4712	76	G3	Male	43.92	1	43.92
TCGA.BP.4964	54	G2	Female	61.17	0	61.17
TCGA.BP.4777	46	G3	Male	56.87	0	56.87
TCGA.CW.6087	61	G4	Male	1.35	1	1.35
TCGA.BP.4347	74	G2	Male	44.91	0	44.91
TCGA.BP.4803	79	G3	Male	6.7	0	6.7
TCGA.B0.4816	49	G3	Male	45.04	1	45.04
TCGA.CJ.5689	90	G4	Male	53.22	1	53.22
TCGA.A3.A6NI	47	G3	Male	33.44	0	33.44
TCGA.CJ.6027	77	G4	Male	118.76	1	118.76
TCGA.B8.5552	41	G2	Female	34.36	0	34.36
TCGA.B0.5700	77	G2	Male	58.8	0	58.8
TCGA.B2.5633	56	G2	Male	31.64	0	31.64
TCGA.CJ.5678	62	G3	Male	18.86	1	18.86
TCGA.CJ.4899	42	G2	Male	50.2	0	50.2
