# Supplementary material for: A Bayesian hierarchical hidden Markov model for clustering and gene selection: Application to kidney cancer gene expression data
Source: Biom J. Author manuscript; Available in PMC 2024 Jul 12. (PMC11239327; doi:10.1002/bimj.202300173)
Supplement: Supporting information [file NIHMS2001776-supplement-Supporting_information.zip › Code_and_Data/RunPenalizedPlaid/RunJavaPenalBiclust.sh]

KK=(2 2 4 4 8 8 2 2 4 4 8 8);
KK1=(6 6 12 12 24 24 6 6 12 12 24 24);
NN=(100 100 100 100 100 100 500 500 500 500 500 500);
for se in $(seq 1 10);do
for sce in $(seq 1 12); do
#sce=6
java -jar PenalizedPlaid.jar "./Code_and_Data/RunPenalizedPlaid/resultsPenalized/Se${se}Scena${sce}" "./Code_and_Data/SimulatedData/DataSe${se}Sce$sce.txt" nbrgenes=${NN[$(( $sce-1 ))]} nbrconditions=1000 nbrofbiclusters=${KK1[$(( $sce-1 ))]} GPE sample=10000 burnin=1000;done &
done;
wait
