# Supplementary material for: A Bayesian hierarchical hidden Markov model for clustering and gene selection: Application to kidney cancer gene expression data
Source: Biom J. Author manuscript; Available in PMC 2024 Jul 12. (PMC11239327; doi:10.1002/bimj.202300173)
Supplement: Supporting information [file NIHMS2001776-supplement-Supporting_information.zip › Code_and_Data/RunPenalizedPlaid/data.txt]

1.92031560883025 2.060617465674 2.00730264593571 1.92031560883025 2.060617465674 2.00730264593571 1.92031560883025 2.060617465674 2.00730264593571 1.92031560883025 2.060617465674 2.00730264593571 1.92031560883025 2.060617465674 2.00730264593571 1.92031560883025 2.060617465674 2.00730264593571 1.92031560883025 2.060617465674 2.00730264593571 1.92031560883025 2.060617465674 2.00730264593571 1.92031560883025 2.060617465674 2.00730264593571 1.92031560883025 2.060617465674 2.00730264593571 0 0 0 0 0 0 0 0 0 0 0 0 0 0 0 0 0 0 0 0
1.95409304214694 1.97602105260148 1.94606693421867 1.95409304214694 1.97602105260148 1.94606693421867 1.95409304214694 1.97602105260148 1.94606693421867 1.95409304214694 1.97602105260148 1.94606693421867 1.95409304214694 1.97602105260148 1.94606693421867 1.95409304214694 1.97602105260148 1.94606693421867 1.95409304214694 1.97602105260148 1.94606693421867 1.95409304214694 1.97602105260148 1.94606693421867 1.95409304214694 1.97602105260148 1.94606693421867 1.95409304214694 1.97602105260148 1.94606693421867 0 0 0 0 0 0 0 0 0 0 0 0 0 0 0 0 0 0 0 0
2.01222869926953 1.92841719673417 2.06815100131856 2.01222869926953 1.92841719673417 2.06815100131856 2.01222869926953 1.92841719673417 2.06815100131856 2.01222869926953 1.92841719673417 2.06815100131856 2.01222869926953 1.92841719673417 2.06815100131856 2.01222869926953 1.92841719673417 2.06815100131856 2.01222869926953 1.92841719673417 2.06815100131856 2.01222869926953 1.92841719673417 2.06815100131856 2.01222869926953 1.92841719673417 2.06815100131856 2.01222869926953 1.92841719673417 2.06815100131856 0 0 0 0 0 0 0 0 0 0 0 0 0 0 0 0 0 0 0 0
1.982015439695 2.00952614747036 1.8477846908037 1.982015439695 2.00952614747036 1.8477846908037 1.982015439695 2.00952614747036 1.8477846908037 1.982015439695 2.00952614747036 1.8477846908037 1.982015439695 2.00952614747036 1.8477846908037 1.982015439695 2.00952614747036 1.8477846908037 1.982015439695 2.00952614747036 1.8477846908037 1.982015439695 2.00952614747036 1.8477846908037 1.982015439695 2.00952614747036 1.8477846908037 1.982015439695 2.00952614747036 1.8477846908037 0 0 0 0 0 0 0 0 0 0 0 0 0 0 0 0 0 0 0 0
1.97368505293844 1.98794637177351 2.05167168675958 1.97368505293844 1.98794637177351 2.05167168675958 1.97368505293844 1.98794637177351 2.05167168675958 1.97368505293844 1.98794637177351 2.05167168675958 1.97368505293844 1.98794637177351 2.05167168675958 1.97368505293844 1.98794637177351 2.05167168675958 1.97368505293844 1.98794637177351 2.05167168675958 1.97368505293844 1.98794637177351 2.05167168675958 1.97368505293844 1.98794637177351 2.05167168675958 1.97368505293844 1.98794637177351 2.05167168675958 0 0 0 0 0 0 0 0 0 0 0 0 0 0 0 0 0 0 0 0
1.98030318499938 1.97065560684172 1.98956668050964 1.98030318499938 1.97065560684172 1.98956668050964 1.98030318499938 1.97065560684172 1.98956668050964 1.98030318499938 1.97065560684172 1.98956668050964 1.98030318499938 1.97065560684172 1.98956668050964 1.98030318499938 1.97065560684172 1.98956668050964 1.98030318499938 1.97065560684172 1.98956668050964 1.98030318499938 1.97065560684172 1.98956668050964 1.98030318499938 1.97065560684172 1.98956668050964 1.98030318499938 1.97065560684172 1.98956668050964 0 0 0 0 0 0 0 0 0 0 0 0 0 0 0 0 0 0 0 0
2.03835461428294 2.03725034085716 2.04666716019717 2.03835461428294 2.03725034085716 2.04666716019717 2.03835461428294 2.03725034085716 2.04666716019717 2.03835461428294 2.03725034085716 2.04666716019717 2.03835461428294 2.03725034085716 2.04666716019717 2.03835461428294 2.03725034085716 2.04666716019717 2.03835461428294 2.03725034085716 2.04666716019717 2.03835461428294 2.03725034085716 2.04666716019717 2.03835461428294 2.03725034085716 2.04666716019717 2.03835461428294 2.03725034085716 2.04666716019717 0 0 0 0 0 0 0 0 0 0 0 0 0 0 0 0 0 0 0 0
2.04694040150254 1.98074982276863 1.90342374017008 2.04694040150254 1.98074982276863 1.90342374017008 2.04694040150254 1.98074982276863 1.90342374017008 2.04694040150254 1.98074982276863 1.90342374017008 2.04694040150254 1.98074982276863 1.90342374017008 2.04694040150254 1.98074982276863 1.90342374017008 2.04694040150254 1.98074982276863 1.90342374017008 2.04694040150254 1.98074982276863 1.90342374017008 2.04694040150254 1.98074982276863 1.90342374017008 2.04694040150254 1.98074982276863 1.90342374017008 0 0 0 0 0 0 0 0 0 0 0 0 0 0 0 0 0 0 0 0
2.01175905486625 1.97145597085159 1.9806317010603 2.01175905486625 1.97145597085159 1.9806317010603 2.01175905486625 1.97145597085159 1.9806317010603 2.01175905486625 1.97145597085159 1.9806317010603 2.01175905486625 1.97145597085159 1.9806317010603 2.01175905486625 1.97145597085159 1.9806317010603 2.01175905486625 1.97145597085159 1.9806317010603 2.01175905486625 1.97145597085159 1.9806317010603 2.01175905486625 1.97145597085159 1.9806317010603 2.01175905486625 1.97145597085159 1.9806317010603 0 0 0 0 0 0 0 0 0 0 0 0 0 0 0 0 0 0 0 0
1.90018513110603 2.0142449809914 2.01502192931728 1.90018513110603 2.0142449809914 2.01502192931728 1.90018513110603 2.0142449809914 2.01502192931728 1.90018513110603 2.0142449809914 2.01502192931728 1.90018513110603 2.0142449809914 2.01502192931728 1.90018513110603 2.0142449809914 2.01502192931728 1.90018513110603 2.0142449809914 2.01502192931728 1.90018513110603 2.0142449809914 2.01502192931728 1.90018513110603 2.0142449809914 2.01502192931728 1.90018513110603 2.0142449809914 2.01502192931728 0 0 0 0 0 0 0 0 0 0 0 0 0 0 0 0 0 0 0 0
1.95410094029701 2.0317285637604 2.04489461303526 1.95410094029701 2.0317285637604 2.04489461303526 1.95410094029701 2.0317285637604 2.04489461303526 1.95410094029701 2.0317285637604 2.04489461303526 1.95410094029701 2.0317285637604 2.04489461303526 1.95410094029701 2.0317285637604 2.04489461303526 1.95410094029701 2.0317285637604 2.04489461303526 1.95410094029701 2.0317285637604 2.04489461303526 1.95410094029701 2.0317285637604 2.04489461303526 1.95410094029701 2.0317285637604 2.04489461303526 0 0 0 0 0 0 0 0 0 0 0 0 0 0 0 0 0 0 0 0
2.01154705682371 2.07839890648782 1.98634555875981 2.01154705682371 2.07839890648782 1.98634555875981 2.01154705682371 2.07839890648782 1.98634555875981 2.01154705682371 2.07839890648782 1.98634555875981 2.01154705682371 2.07839890648782 1.98634555875981 2.01154705682371 2.07839890648782 1.98634555875981 2.01154705682371 2.07839890648782 1.98634555875981 2.01154705682371 2.07839890648782 1.98634555875981 2.01154705682371 2.07839890648782 1.98634555875981 2.01154705682371 2.07839890648782 1.98634555875981 0 0 0 0 0 0 0 0 0 0 0 0 0 0 0 0 0 0 0 0
1.95680756819414 2.03571907856408 1.99336605054621 1.95680756819414 2.03571907856408 1.99336605054621 1.95680756819414 2.03571907856408 1.99336605054621 1.95680756819414 2.03571907856408 1.99336605054621 1.95680756819414 2.03571907856408 1.99336605054621 1.95680756819414 2.03571907856408 1.99336605054621 1.95680756819414 2.03571907856408 1.99336605054621 1.95680756819414 2.03571907856408 1.99336605054621 1.95680756819414 2.03571907856408 1.99336605054621 1.95680756819414 2.03571907856408 1.99336605054621 0 0 0 0 0 0 0 0 0 0 0 0 0 0 0 0 0 0 0 0
1.94336523004465 2.0149461708908 2.04109948353654 1.94336523004465 2.0149461708908 2.04109948353654 1.94336523004465 2.0149461708908 2.04109948353654 1.94336523004465 2.0149461708908 2.04109948353654 1.94336523004465 2.0149461708908 2.04109948353654 1.94336523004465 2.0149461708908 2.04109948353654 1.94336523004465 2.0149461708908 2.04109948353654 1.94336523004465 2.0149461708908 2.04109948353654 1.94336523004465 2.0149461708908 2.04109948353654 1.94336523004465 2.0149461708908 2.04109948353654 0 0 0 0 0 0 0 0 0 0 0 0 0 0 0 0 0 0 0 0
1.96456547185723 2.01209631872727 2.04603170417895 1.96456547185723 2.01209631872727 2.04603170417895 1.96456547185723 2.01209631872727 2.04603170417895 1.96456547185723 2.01209631872727 2.04603170417895 1.96456547185723 2.01209631872727 2.04603170417895 1.96456547185723 2.01209631872727 2.04603170417895 1.96456547185723 2.01209631872727 2.04603170417895 1.96456547185723 2.01209631872727 2.04603170417895 1.96456547185723 2.01209631872727 2.04603170417895 1.96456547185723 2.01209631872727 2.04603170417895 0 0 0 0 0 0 0 0 0 0 0 0 0 0 0 0 0 0 0 0
2.06273078371989 1.91185762049541 2.06300774731219 2.06273078371989 1.91185762049541 2.06300774731219 2.06273078371989 1.91185762049541 2.06300774731219 2.06273078371989 1.91185762049541 2.06300774731219 2.06273078371989 1.91185762049541 2.06300774731219 2.06273078371989 1.91185762049541 2.06300774731219 2.06273078371989 1.91185762049541 2.06300774731219 2.06273078371989 1.91185762049541 2.06300774731219 2.06273078371989 1.91185762049541 2.06300774731219 2.06273078371989 1.91185762049541 2.06300774731219 0 0 0 0 0 0 0 0 0 0 0 0 0 0 0 0 0 0 0 0
2.04414956117173 1.98470303386576 1.9814427633837 2.04414956117173 1.98470303386576 1.9814427633837 2.04414956117173 1.98470303386576 1.9814427633837 2.04414956117173 1.98470303386576 1.9814427633837 2.04414956117173 1.98470303386576 1.9814427633837 2.04414956117173 1.98470303386576 1.9814427633837 2.04414956117173 1.98470303386576 1.9814427633837 2.04414956117173 1.98470303386576 1.9814427633837 2.04414956117173 1.98470303386576 1.9814427633837 2.04414956117173 1.98470303386576 1.9814427633837 0 0 0 0 0 0 0 0 0 0 0 0 0 0 0 0 0 0 0 0
1.85199035195512 2.07564321766359 1.8431810378688 1.85199035195512 2.07564321766359 1.8431810378688 1.85199035195512 2.07564321766359 1.8431810378688 1.85199035195512 2.07564321766359 1.8431810378688 1.85199035195512 2.07564321766359 1.8431810378688 1.85199035195512 2.07564321766359 1.8431810378688 1.85199035195512 2.07564321766359 1.8431810378688 1.85199035195512 2.07564321766359 1.8431810378688 1.85199035195512 2.07564321766359 1.8431810378688 1.85199035195512 2.07564321766359 1.8431810378688 0 0 0 0 0 0 0 0 0 0 0 0 0 0 0 0 0 0 0 0
2.01433430344375 2.01478320160779 2.00308545462254 2.01433430344375 2.01478320160779 2.00308545462254 2.01433430344375 2.01478320160779 2.00308545462254 2.01433430344375 2.01478320160779 2.00308545462254 2.01433430344375 2.01478320160779 2.00308545462254 2.01433430344375 2.01478320160779 2.00308545462254 2.01433430344375 2.01478320160779 2.00308545462254 2.01433430344375 2.01478320160779 2.00308545462254 2.01433430344375 2.01478320160779 2.00308545462254 2.01433430344375 2.01478320160779 2.00308545462254 0 0 0 0 0 0 0 0 0 0 0 0 0 0 0 0 0 0 0 0
2.04379894594494 2.02883383241305 2.03500734428012 2.04379894594494 2.02883383241305 2.03500734428012 2.04379894594494 2.02883383241305 2.03500734428012 2.04379894594494 2.02883383241305 2.03500734428012 2.04379894594494 2.02883383241305 2.03500734428012 2.04379894594494 2.02883383241305 2.03500734428012 2.04379894594494 2.02883383241305 2.03500734428012 2.04379894594494 2.02883383241305 2.03500734428012 2.04379894594494 2.02883383241305 2.03500734428012 2.04379894594494 2.02883383241305 2.03500734428012 0 0 0 0 0 0 0 0 0 0 0 0 0 0 0 0 0 0 0 0
1.90802154383294 1.98401327084218 1.98818847126436 1.90802154383294 1.98401327084218 1.98818847126436 1.90802154383294 1.98401327084218 1.98818847126436 1.90802154383294 1.98401327084218 1.98818847126436 1.90802154383294 1.98401327084218 1.98818847126436 1.90802154383294 1.98401327084218 1.98818847126436 1.90802154383294 1.98401327084218 1.98818847126436 1.90802154383294 1.98401327084218 1.98818847126436 1.90802154383294 1.98401327084218 1.98818847126436 1.90802154383294 1.98401327084218 1.98818847126436 0 0 0 0 0 0 0 0 0 0 0 0 0 0 0 0 0 0 0 0
2.00741774468351 1.9786929140452 1.99769759336279 2.00741774468351 1.9786929140452 1.99769759336279 2.00741774468351 1.9786929140452 1.99769759336279 2.00741774468351 1.9786929140452 1.99769759336279 2.00741774468351 1.9786929140452 1.99769759336279 2.00741774468351 1.9786929140452 1.99769759336279 2.00741774468351 1.9786929140452 1.99769759336279 2.00741774468351 1.9786929140452 1.99769759336279 2.00741774468351 1.9786929140452 1.99769759336279 2.00741774468351 1.9786929140452 1.99769759336279 0 0 0 0 0 0 0 0 0 0 0 0 0 0 0 0 0 0 0 0
1.95008597248485 2.01106384107811 1.93249778299257 1.95008597248485 2.01106384107811 1.93249778299257 1.95008597248485 2.01106384107811 1.93249778299257 1.95008597248485 2.01106384107811 1.93249778299257 1.95008597248485 2.01106384107811 1.93249778299257 1.95008597248485 2.01106384107811 1.93249778299257 1.95008597248485 2.01106384107811 1.93249778299257 1.95008597248485 2.01106384107811 1.93249778299257 1.95008597248485 2.01106384107811 1.93249778299257 1.95008597248485 2.01106384107811 1.93249778299257 0 0 0 0 0 0 0 0 0 0 0 0 0 0 0 0 0 0 0 0
1.99327796351535 2.0471608308491 2.01377859149951 1.99327796351535 2.0471608308491 2.01377859149951 1.99327796351535 2.0471608308491 2.01377859149951 1.99327796351535 2.0471608308491 2.01377859149951 1.99327796351535 2.0471608308491 2.01377859149951 1.99327796351535 2.0471608308491 2.01377859149951 1.99327796351535 2.0471608308491 2.01377859149951 1.99327796351535 2.0471608308491 2.01377859149951 1.99327796351535 2.0471608308491 2.01377859149951 1.99327796351535 2.0471608308491 2.01377859149951 0 0 0 0 0 0 0 0 0 0 0 0 0 0 0 0 0 0 0 0
1.93545816251136 1.94989423940356 2.06932682257994 1.93545816251136 1.94989423940356 2.06932682257994 1.93545816251136 1.94989423940356 2.06932682257994 1.93545816251136 1.94989423940356 2.06932682257994 1.93545816251136 1.94989423940356 2.06932682257994 1.93545816251136 1.94989423940356 2.06932682257994 1.93545816251136 1.94989423940356 2.06932682257994 1.93545816251136 1.94989423940356 2.06932682257994 1.93545816251136 1.94989423940356 2.06932682257994 1.93545816251136 1.94989423940356 2.06932682257994 0 0 0 0 0 0 0 0 0 0 0 0 0 0 0 0 0 0 0 0
1.96063144333643 1.90967662832233 1.91708195094485 1.96063144333643 1.90967662832233 1.91708195094485 1.96063144333643 1.90967662832233 1.91708195094485 1.96063144333643 1.90967662832233 1.91708195094485 1.96063144333643 1.90967662832233 1.91708195094485 1.96063144333643 1.90967662832233 1.91708195094485 1.96063144333643 1.90967662832233 1.91708195094485 1.96063144333643 1.90967662832233 1.91708195094485 1.96063144333643 1.90967662832233 1.91708195094485 1.96063144333643 1.90967662832233 1.91708195094485 0 0 0 0 0 0 0 0 0 0 0 0 0 0 0 0 0 0 0 0
2.04674329518743 1.87528732602714 1.97866355261295 2.04674329518743 1.87528732602714 1.97866355261295 2.04674329518743 1.87528732602714 1.97866355261295 2.04674329518743 1.87528732602714 1.97866355261295 2.04674329518743 1.87528732602714 1.97866355261295 2.04674329518743 1.87528732602714 1.97866355261295 2.04674329518743 1.87528732602714 1.97866355261295 2.04674329518743 1.87528732602714 1.97866355261295 2.04674329518743 1.87528732602714 1.97866355261295 2.04674329518743 1.87528732602714 1.97866355261295 0 0 0 0 0 0 0 0 0 0 0 0 0 0 0 0 0 0 0 0
2.03446540858051 2.03490348923074 2.06158623865771 2.03446540858051 2.03490348923074 2.06158623865771 2.03446540858051 2.03490348923074 2.06158623865771 2.03446540858051 2.03490348923074 2.06158623865771 2.03446540858051 2.03490348923074 2.06158623865771 2.03446540858051 2.03490348923074 2.06158623865771 2.03446540858051 2.03490348923074 2.06158623865771 2.03446540858051 2.03490348923074 2.06158623865771 2.03446540858051 2.03490348923074 2.06158623865771 2.03446540858051 2.03490348923074 2.06158623865771 0 0 0 0 0 0 0 0 0 0 0 0 0 0 0 0 0 0 0 0
2.04527099105452 2.15915605511077 1.99495149712012 2.04527099105452 2.15915605511077 1.99495149712012 2.04527099105452 2.15915605511077 1.99495149712012 2.04527099105452 2.15915605511077 1.99495149712012 2.04527099105452 2.15915605511077 1.99495149712012 2.04527099105452 2.15915605511077 1.99495149712012 2.04527099105452 2.15915605511077 1.99495149712012 2.04527099105452 2.15915605511077 1.99495149712012 2.04527099105452 2.15915605511077 1.99495149712012 2.04527099105452 2.15915605511077 1.99495149712012 0 0 0 0 0 0 0 0 0 0 0 0 0 0 0 0 0 0 0 0
1.99618204360151 2.03564710967456 1.96339921604784 1.99618204360151 2.03564710967456 1.96339921604784 1.99618204360151 2.03564710967456 1.96339921604784 1.99618204360151 2.03564710967456 1.96339921604784 1.99618204360151 2.03564710967456 1.96339921604784 1.99618204360151 2.03564710967456 1.96339921604784 1.99618204360151 2.03564710967456 1.96339921604784 1.99618204360151 2.03564710967456 1.96339921604784 1.99618204360151 2.03564710967456 1.96339921604784 1.99618204360151 2.03564710967456 1.96339921604784 0 0 0 0 0 0 0 0 0 0 0 0 0 0 0 0 0 0 0 0
1.98895821659164 2.05433509796856 2.06175844593133 1.98895821659164 2.05433509796856 2.06175844593133 1.98895821659164 2.05433509796856 2.06175844593133 1.98895821659164 2.05433509796856 2.06175844593133 1.98895821659164 2.05433509796856 2.06175844593133 1.98895821659164 2.05433509796856 2.06175844593133 1.98895821659164 2.05433509796856 2.06175844593133 1.98895821659164 2.05433509796856 2.06175844593133 1.98895821659164 2.05433509796856 2.06175844593133 1.98895821659164 2.05433509796856 2.06175844593133 0 0 0 0 0 0 0 0 0 0 0 0 0 0 0 0 0 0 0 0
1.98875719556962 1.96152787486155 2.06583962518829 1.98875719556962 1.96152787486155 2.06583962518829 1.98875719556962 1.96152787486155 2.06583962518829 1.98875719556962 1.96152787486155 2.06583962518829 1.98875719556962 1.96152787486155 2.06583962518829 1.98875719556962 1.96152787486155 2.06583962518829 1.98875719556962 1.96152787486155 2.06583962518829 1.98875719556962 1.96152787486155 2.06583962518829 1.98875719556962 1.96152787486155 2.06583962518829 1.98875719556962 1.96152787486155 2.06583962518829 0 0 0 0 0 0 0 0 0 0 0 0 0 0 0 0 0 0 0 0
2.01889257477596 2.03981751690034 1.98342663797722 2.01889257477596 2.03981751690034 1.98342663797722 2.01889257477596 2.03981751690034 1.98342663797722 2.01889257477596 2.03981751690034 1.98342663797722 2.01889257477596 2.03981751690034 1.98342663797722 2.01889257477596 2.03981751690034 1.98342663797722 2.01889257477596 2.03981751690034 1.98342663797722 2.01889257477596 2.03981751690034 1.98342663797722 2.01889257477596 2.03981751690034 1.98342663797722 2.01889257477596 2.03981751690034 1.98342663797722 0 0 0 0 0 0 0 0 0 0 0 0 0 0 0 0 0 0 0 0
2.02913649115864 1.88873103077328 2.04368517652691 2.02913649115864 1.88873103077328 2.04368517652691 2.02913649115864 1.88873103077328 2.04368517652691 2.02913649115864 1.88873103077328 2.04368517652691 2.02913649115864 1.88873103077328 2.04368517652691 2.02913649115864 1.88873103077328 2.04368517652691 2.02913649115864 1.88873103077328 2.04368517652691 2.02913649115864 1.88873103077328 2.04368517652691 2.02913649115864 1.88873103077328 2.04368517652691 2.02913649115864 1.88873103077328 2.04368517652691 0 0 0 0 0 0 0 0 0 0 0 0 0 0 0 0 0 0 0 0
1.94728987816646 1.9277157055429 2.04807885456493 1.94728987816646 1.9277157055429 2.04807885456493 1.94728987816646 1.9277157055429 2.04807885456493 1.94728987816646 1.9277157055429 2.04807885456493 1.94728987816646 1.9277157055429 2.04807885456493 1.94728987816646 1.9277157055429 2.04807885456493 1.94728987816646 1.9277157055429 2.04807885456493 1.94728987816646 1.9277157055429 2.04807885456493 1.94728987816646 1.9277157055429 2.04807885456493 1.94728987816646 1.9277157055429 2.04807885456493 0 0 0 0 0 0 0 0 0 0 0 0 0 0 0 0 0 0 0 0
1.94191038929489 1.93673848334902 2.00610461057323 1.94191038929489 1.93673848334902 2.00610461057323 1.94191038929489 1.93673848334902 2.00610461057323 1.94191038929489 1.93673848334902 2.00610461057323 1.94191038929489 1.93673848334902 2.00610461057323 1.94191038929489 1.93673848334902 2.00610461057323 1.94191038929489 1.93673848334902 2.00610461057323 1.94191038929489 1.93673848334902 2.00610461057323 1.94191038929489 1.93673848334902 2.00610461057323 1.94191038929489 1.93673848334902 2.00610461057323 0 0 0 0 0 0 0 0 0 0 0 0 0 0 0 0 0 0 0 0
2.06036091794986 2.02873071469746 1.99916336211409 2.06036091794986 2.02873071469746 1.99916336211409 2.06036091794986 2.02873071469746 1.99916336211409 2.06036091794986 2.02873071469746 1.99916336211409 2.06036091794986 2.02873071469746 1.99916336211409 2.06036091794986 2.02873071469746 1.99916336211409 2.06036091794986 2.02873071469746 1.99916336211409 2.06036091794986 2.02873071469746 1.99916336211409 2.06036091794986 2.02873071469746 1.99916336211409 2.06036091794986 2.02873071469746 1.99916336211409 0 0 0 0 0 0 0 0 0 0 0 0 0 0 0 0 0 0 0 0
1.94266084028912 1.99563720463283 1.98729640326897 1.94266084028912 1.99563720463283 1.98729640326897 1.94266084028912 1.99563720463283 1.98729640326897 1.94266084028912 1.99563720463283 1.98729640326897 1.94266084028912 1.99563720463283 1.98729640326897 1.94266084028912 1.99563720463283 1.98729640326897 1.94266084028912 1.99563720463283 1.98729640326897 1.94266084028912 1.99563720463283 1.98729640326897 1.94266084028912 1.99563720463283 1.98729640326897 1.94266084028912 1.99563720463283 1.98729640326897 0 0 0 0 0 0 0 0 0 0 0 0 0 0 0 0 0 0 0 0
1.99649824625151 2.05874362731712 1.93912293727208 1.99649824625151 2.05874362731712 1.93912293727208 1.99649824625151 2.05874362731712 1.93912293727208 1.99649824625151 2.05874362731712 1.93912293727208 1.99649824625151 2.05874362731712 1.93912293727208 1.99649824625151 2.05874362731712 1.93912293727208 1.99649824625151 2.05874362731712 1.93912293727208 1.99649824625151 2.05874362731712 1.93912293727208 1.99649824625151 2.05874362731712 1.93912293727208 1.99649824625151 2.05874362731712 1.93912293727208 0 0 0 0 0 0 0 0 0 0 0 0 0 0 0 0 0 0 0 0
1.92591467917471 2.03871418241289 1.94926350408612 1.92591467917471 2.03871418241289 1.94926350408612 1.92591467917471 2.03871418241289 1.94926350408612 1.92591467917471 2.03871418241289 1.94926350408612 1.92591467917471 2.03871418241289 1.94926350408612 1.92591467917471 2.03871418241289 1.94926350408612 1.92591467917471 2.03871418241289 1.94926350408612 1.92591467917471 2.03871418241289 1.94926350408612 1.92591467917471 2.03871418241289 1.94926350408612 1.92591467917471 2.03871418241289 1.94926350408612 0 0 0 0 0 0 0 0 0 0 0 0 0 0 0 0 0 0 0 0
1.97365973569225 1.96088693027738 2.06785118784391 1.97365973569225 1.96088693027738 2.06785118784391 1.97365973569225 1.96088693027738 2.06785118784391 1.97365973569225 1.96088693027738 2.06785118784391 1.97365973569225 1.96088693027738 2.06785118784391 1.97365973569225 1.96088693027738 2.06785118784391 1.97365973569225 1.96088693027738 2.06785118784391 1.97365973569225 1.96088693027738 2.06785118784391 1.97365973569225 1.96088693027738 2.06785118784391 1.97365973569225 1.96088693027738 2.06785118784391 0 0 0 0 0 0 0 0 0 0 0 0 0 0 0 0 0 0 0 0
1.99390864709656 1.93587336884195 2.01906569715945 1.99390864709656 1.93587336884195 2.01906569715945 1.99390864709656 1.93587336884195 2.01906569715945 1.99390864709656 1.93587336884195 2.01906569715945 1.99390864709656 1.93587336884195 2.01906569715945 1.99390864709656 1.93587336884195 2.01906569715945 1.99390864709656 1.93587336884195 2.01906569715945 1.99390864709656 1.93587336884195 2.01906569715945 1.99390864709656 1.93587336884195 2.01906569715945 1.99390864709656 1.93587336884195 2.01906569715945 0 0 0 0 0 0 0 0 0 0 0 0 0 0 0 0 0 0 0 0
1.95926844709138 2.03935120420755 1.96311752885956 1.95926844709138 2.03935120420755 1.96311752885956 1.95926844709138 2.03935120420755 1.96311752885956 1.95926844709138 2.03935120420755 1.96311752885956 1.95926844709138 2.03935120420755 1.96311752885956 1.95926844709138 2.03935120420755 1.96311752885956 1.95926844709138 2.03935120420755 1.96311752885956 1.95926844709138 2.03935120420755 1.96311752885956 1.95926844709138 2.03935120420755 1.96311752885956 1.95926844709138 2.03935120420755 1.96311752885956 0 0 0 0 0 0 0 0 0 0 0 0 0 0 0 0 0 0 0 0
1.92360991443254 2.0500294047188 2.01286102191204 1.92360991443254 2.0500294047188 2.01286102191204 1.92360991443254 2.0500294047188 2.01286102191204 1.92360991443254 2.0500294047188 2.01286102191204 1.92360991443254 2.0500294047188 2.01286102191204 1.92360991443254 2.0500294047188 2.01286102191204 1.92360991443254 2.0500294047188 2.01286102191204 1.92360991443254 2.0500294047188 2.01286102191204 1.92360991443254 2.0500294047188 2.01286102191204 1.92360991443254 2.0500294047188 2.01286102191204 0 0 0 0 0 0 0 0 0 0 0 0 0 0 0 0 0 0 0 0
1.92531664218514 1.99767888588739 2.03528154713487 1.92531664218514 1.99767888588739 2.03528154713487 1.92531664218514 1.99767888588739 2.03528154713487 1.92531664218514 1.99767888588739 2.03528154713487 1.92531664218514 1.99767888588739 2.03528154713487 1.92531664218514 1.99767888588739 2.03528154713487 1.92531664218514 1.99767888588739 2.03528154713487 1.92531664218514 1.99767888588739 2.03528154713487 1.92531664218514 1.99767888588739 2.03528154713487 1.92531664218514 1.99767888588739 2.03528154713487 0 0 0 0 0 0 0 0 0 0 0 0 0 0 0 0 0 0 0 0
2.01471528267787 2.08512319560706 2.04162414250714 2.01471528267787 2.08512319560706 2.04162414250714 2.01471528267787 2.08512319560706 2.04162414250714 2.01471528267787 2.08512319560706 2.04162414250714 2.01471528267787 2.08512319560706 2.04162414250714 2.01471528267787 2.08512319560706 2.04162414250714 2.01471528267787 2.08512319560706 2.04162414250714 2.01471528267787 2.08512319560706 2.04162414250714 2.01471528267787 2.08512319560706 2.04162414250714 2.01471528267787 2.08512319560706 2.04162414250714 0 0 0 0 0 0 0 0 0 0 0 0 0 0 0 0 0 0 0 0
1.96055636400188 1.94251428985815 1.98538878285945 1.96055636400188 1.94251428985815 1.98538878285945 1.96055636400188 1.94251428985815 1.98538878285945 1.96055636400188 1.94251428985815 1.98538878285945 1.96055636400188 1.94251428985815 1.98538878285945 1.96055636400188 1.94251428985815 1.98538878285945 1.96055636400188 1.94251428985815 1.98538878285945 1.96055636400188 1.94251428985815 1.98538878285945 1.96055636400188 1.94251428985815 1.98538878285945 1.96055636400188 1.94251428985815 1.98538878285945 0 0 0 0 0 0 0 0 0 0 0 0 0 0 0 0 0 0 0 0
2.01591297753595 2.00278747706619 1.92044324527173 2.01591297753595 2.00278747706619 1.92044324527173 2.01591297753595 2.00278747706619 1.92044324527173 2.01591297753595 2.00278747706619 1.92044324527173 2.01591297753595 2.00278747706619 1.92044324527173 2.01591297753595 2.00278747706619 1.92044324527173 2.01591297753595 2.00278747706619 1.92044324527173 2.01591297753595 2.00278747706619 1.92044324527173 2.01591297753595 2.00278747706619 1.92044324527173 2.01591297753595 2.00278747706619 1.92044324527173 0 0 0 0 0 0 0 0 0 0 0 0 0 0 0 0 0 0 0 0
1.96497375495137 2.06153681358614 1.99561242749573 1.96497375495137 2.06153681358614 1.99561242749573 1.96497375495137 2.06153681358614 1.99561242749573 1.96497375495137 2.06153681358614 1.99561242749573 1.96497375495137 2.06153681358614 1.99561242749573 1.96497375495137 2.06153681358614 1.99561242749573 1.96497375495137 2.06153681358614 1.99561242749573 1.96497375495137 2.06153681358614 1.99561242749573 1.96497375495137 2.06153681358614 1.99561242749573 1.96497375495137 2.06153681358614 1.99561242749573 0 0 0 0 0 0 0 0 0 0 0 0 0 0 0 0 0 0 0 0
2.07255612437098 1.92088797501406 2.064095431413 2.07255612437098 1.92088797501406 2.064095431413 2.07255612437098 1.92088797501406 2.064095431413 2.07255612437098 1.92088797501406 2.064095431413 2.07255612437098 1.92088797501406 2.064095431413 2.07255612437098 1.92088797501406 2.064095431413 2.07255612437098 1.92088797501406 2.064095431413 2.07255612437098 1.92088797501406 2.064095431413 2.07255612437098 1.92088797501406 2.064095431413 2.07255612437098 1.92088797501406 2.064095431413 0 0 0 0 0 0 0 0 0 0 0 0 0 0 0 0 0 0 0 0
1.88314248030607 1.99068241016144 2.09085161294951 1.88314248030607 1.99068241016144 2.09085161294951 1.88314248030607 1.99068241016144 2.09085161294951 1.88314248030607 1.99068241016144 2.09085161294951 1.88314248030607 1.99068241016144 2.09085161294951 1.88314248030607 1.99068241016144 2.09085161294951 1.88314248030607 1.99068241016144 2.09085161294951 1.88314248030607 1.99068241016144 2.09085161294951 1.88314248030607 1.99068241016144 2.09085161294951 1.88314248030607 1.99068241016144 2.09085161294951 0 0 0 0 0 0 0 0 0 0 0 0 0 0 0 0 0 0 0 0
1.99409626983738 2.07496398859153 1.97444907543293 1.99409626983738 2.07496398859153 1.97444907543293 1.99409626983738 2.07496398859153 1.97444907543293 1.99409626983738 2.07496398859153 1.97444907543293 1.99409626983738 2.07496398859153 1.97444907543293 1.99409626983738 2.07496398859153 1.97444907543293 1.99409626983738 2.07496398859153 1.97444907543293 1.99409626983738 2.07496398859153 1.97444907543293 1.99409626983738 2.07496398859153 1.97444907543293 1.99409626983738 2.07496398859153 1.97444907543293 0 0 0 0 0 0 0 0 0 0 0 0 0 0 0 0 0 0 0 0
1.88827182492215 1.94564180602333 1.9752371525044 1.88827182492215 1.94564180602333 1.9752371525044 1.88827182492215 1.94564180602333 1.9752371525044 1.88827182492215 1.94564180602333 1.9752371525044 1.88827182492215 1.94564180602333 1.9752371525044 1.88827182492215 1.94564180602333 1.9752371525044 1.88827182492215 1.94564180602333 1.9752371525044 1.88827182492215 1.94564180602333 1.9752371525044 1.88827182492215 1.94564180602333 1.9752371525044 1.88827182492215 1.94564180602333 1.9752371525044 0 0 0 0 0 0 0 0 0 0 0 0 0 0 0 0 0 0 0 0
2.08806359823969 2.00311559202272 1.98700037901274 2.08806359823969 2.00311559202272 1.98700037901274 2.08806359823969 2.00311559202272 1.98700037901274 2.08806359823969 2.00311559202272 1.98700037901274 2.08806359823969 2.00311559202272 1.98700037901274 2.08806359823969 2.00311559202272 1.98700037901274 2.08806359823969 2.00311559202272 1.98700037901274 2.08806359823969 2.00311559202272 1.98700037901274 2.08806359823969 2.00311559202272 1.98700037901274 2.08806359823969 2.00311559202272 1.98700037901274 0 0 0 0 0 0 0 0 0 0 0 0 0 0 0 0 0 0 0 0
2.00572482094803 2.0088430302236 2.028151899377 2.00572482094803 2.0088430302236 2.028151899377 2.00572482094803 2.0088430302236 2.028151899377 2.00572482094803 2.0088430302236 2.028151899377 2.00572482094803 2.0088430302236 2.028151899377 2.00572482094803 2.0088430302236 2.028151899377 2.00572482094803 2.0088430302236 2.028151899377 2.00572482094803 2.0088430302236 2.028151899377 2.00572482094803 2.0088430302236 2.028151899377 2.00572482094803 2.0088430302236 2.028151899377 0 0 0 0 0 0 0 0 0 0 0 0 0 0 0 0 0 0 0 0
1.94591246642442 2.00199697445645 2.04295773386633 1.94591246642442 2.00199697445645 2.04295773386633 1.94591246642442 2.00199697445645 2.04295773386633 1.94591246642442 2.00199697445645 2.04295773386633 1.94591246642442 2.00199697445645 2.04295773386633 1.94591246642442 2.00199697445645 2.04295773386633 1.94591246642442 2.00199697445645 2.04295773386633 1.94591246642442 2.00199697445645 2.04295773386633 1.94591246642442 2.00199697445645 2.04295773386633 1.94591246642442 2.00199697445645 2.04295773386633 0 0 0 0 0 0 0 0 0 0 0 0 0 0 0 0 0 0 0 0
2.07702961932843 1.99978133722839 2.06143347336447 2.07702961932843 1.99978133722839 2.06143347336447 2.07702961932843 1.99978133722839 2.06143347336447 2.07702961932843 1.99978133722839 2.06143347336447 2.07702961932843 1.99978133722839 2.06143347336447 2.07702961932843 1.99978133722839 2.06143347336447 2.07702961932843 1.99978133722839 2.06143347336447 2.07702961932843 1.99978133722839 2.06143347336447 2.07702961932843 1.99978133722839 2.06143347336447 2.07702961932843 1.99978133722839 2.06143347336447 0 0 0 0 0 0 0 0 0 0 0 0 0 0 0 0 0 0 0 0
2.04314750024545 2.00325945233772 2.02104924308905 2.04314750024545 2.00325945233772 2.02104924308905 2.04314750024545 2.00325945233772 2.02104924308905 2.04314750024545 2.00325945233772 2.02104924308905 2.04314750024545 2.00325945233772 2.02104924308905 2.04314750024545 2.00325945233772 2.02104924308905 2.04314750024545 2.00325945233772 2.02104924308905 2.04314750024545 2.00325945233772 2.02104924308905 2.04314750024545 2.00325945233772 2.02104924308905 2.04314750024545 2.00325945233772 2.02104924308905 0 0 0 0 0 0 0 0 0 0 0 0 0 0 0 0 0 0 0 0
2.04977514063446 2.01206553471263 2.04791087804717 2.04977514063446 2.01206553471263 2.04791087804717 2.04977514063446 2.01206553471263 2.04791087804717 2.04977514063446 2.01206553471263 2.04791087804717 2.04977514063446 2.01206553471263 2.04791087804717 2.04977514063446 2.01206553471263 2.04791087804717 2.04977514063446 2.01206553471263 2.04791087804717 2.04977514063446 2.01206553471263 2.04791087804717 2.04977514063446 2.01206553471263 2.04791087804717 2.04977514063446 2.01206553471263 2.04791087804717 0 0 0 0 0 0 0 0 0 0 0 0 0 0 0 0 0 0 0 0
2.02792468469287 2.1507480995973 1.99118242313425 2.02792468469287 2.1507480995973 1.99118242313425 2.02792468469287 2.1507480995973 1.99118242313425 2.02792468469287 2.1507480995973 1.99118242313425 2.02792468469287 2.1507480995973 1.99118242313425 2.02792468469287 2.1507480995973 1.99118242313425 2.02792468469287 2.1507480995973 1.99118242313425 2.02792468469287 2.1507480995973 1.99118242313425 2.02792468469287 2.1507480995973 1.99118242313425 2.02792468469287 2.1507480995973 1.99118242313425 0 0 0 0 0 0 0 0 0 0 0 0 0 0 0 0 0 0 0 0
1.98605666274302 2.00929788557223 1.98342586815372 1.98605666274302 2.00929788557223 1.98342586815372 1.98605666274302 2.00929788557223 1.98342586815372 1.98605666274302 2.00929788557223 1.98342586815372 1.98605666274302 2.00929788557223 1.98342586815372 1.98605666274302 2.00929788557223 1.98342586815372 1.98605666274302 2.00929788557223 1.98342586815372 1.98605666274302 2.00929788557223 1.98342586815372 1.98605666274302 2.00929788557223 1.98342586815372 1.98605666274302 2.00929788557223 1.98342586815372 0 0 0 0 0 0 0 0 0 0 0 0 0 0 0 0 0 0 0 0
2.00727881747801 2.02200974671152 1.89951991050836 2.00727881747801 2.02200974671152 1.89951991050836 2.00727881747801 2.02200974671152 1.89951991050836 2.00727881747801 2.02200974671152 1.89951991050836 2.00727881747801 2.02200974671152 1.89951991050836 2.00727881747801 2.02200974671152 1.89951991050836 2.00727881747801 2.02200974671152 1.89951991050836 2.00727881747801 2.02200974671152 1.89951991050836 2.00727881747801 2.02200974671152 1.89951991050836 2.00727881747801 2.02200974671152 1.89951991050836 0 0 0 0 0 0 0 0 0 0 0 0 0 0 0 0 0 0 0 0
1.98655760192633 1.9471755346135 1.9642385977237 1.98655760192633 1.9471755346135 1.9642385977237 1.98655760192633 1.9471755346135 1.9642385977237 1.98655760192633 1.9471755346135 1.9642385977237 1.98655760192633 1.9471755346135 1.9642385977237 1.98655760192633 1.9471755346135 1.9642385977237 1.98655760192633 1.9471755346135 1.9642385977237 1.98655760192633 1.9471755346135 1.9642385977237 1.98655760192633 1.9471755346135 1.9642385977237 1.98655760192633 1.9471755346135 1.9642385977237 0 0 0 0 0 0 0 0 0 0 0 0 0 0 0 0 0 0 0 0
2.00348815162736 2.09197410890248 2.03739979205424 2.00348815162736 2.09197410890248 2.03739979205424 2.00348815162736 2.09197410890248 2.03739979205424 2.00348815162736 2.09197410890248 2.03739979205424 2.00348815162736 2.09197410890248 2.03739979205424 2.00348815162736 2.09197410890248 2.03739979205424 2.00348815162736 2.09197410890248 2.03739979205424 2.00348815162736 2.09197410890248 2.03739979205424 2.00348815162736 2.09197410890248 2.03739979205424 2.00348815162736 2.09197410890248 2.03739979205424 0 0 0 0 0 0 0 0 0 0 0 0 0 0 0 0 0 0 0 0
1.94707868786702 1.97163451039166 2.03953836924631 1.94707868786702 1.97163451039166 2.03953836924631 1.94707868786702 1.97163451039166 2.03953836924631 1.94707868786702 1.97163451039166 2.03953836924631 1.94707868786702 1.97163451039166 2.03953836924631 1.94707868786702 1.97163451039166 2.03953836924631 1.94707868786702 1.97163451039166 2.03953836924631 1.94707868786702 1.97163451039166 2.03953836924631 1.94707868786702 1.97163451039166 2.03953836924631 1.94707868786702 1.97163451039166 2.03953836924631 0 0 0 0 0 0 0 0 0 0 0 0 0 0 0 0 0 0 0 0
1.99152046115864 2.04990968968585 2.12593986037118 1.99152046115864 2.04990968968585 2.12593986037118 1.99152046115864 2.04990968968585 2.12593986037118 1.99152046115864 2.04990968968585 2.12593986037118 1.99152046115864 2.04990968968585 2.12593986037118 1.99152046115864 2.04990968968585 2.12593986037118 1.99152046115864 2.04990968968585 2.12593986037118 1.99152046115864 2.04990968968585 2.12593986037118 1.99152046115864 2.04990968968585 2.12593986037118 1.99152046115864 2.04990968968585 2.12593986037118 0 0 0 0 0 0 0 0 0 0 0 0 0 0 0 0 0 0 0 0
2.01132534185659 2.02859870386793 2.05571590158032 2.01132534185659 2.02859870386793 2.05571590158032 2.01132534185659 2.02859870386793 2.05571590158032 2.01132534185659 2.02859870386793 2.05571590158032 2.01132534185659 2.02859870386793 2.05571590158032 2.01132534185659 2.02859870386793 2.05571590158032 2.01132534185659 2.02859870386793 2.05571590158032 2.01132534185659 2.02859870386793 2.05571590158032 2.01132534185659 2.02859870386793 2.05571590158032 2.01132534185659 2.02859870386793 2.05571590158032 0 0 0 0 0 0 0 0 0 0 0 0 0 0 0 0 0 0 0 0
2.09035374902117 1.97304916011663 1.93104252355998 2.09035374902117 1.97304916011663 1.93104252355998 2.09035374902117 1.97304916011663 1.93104252355998 2.09035374902117 1.97304916011663 1.93104252355998 2.09035374902117 1.97304916011663 1.93104252355998 2.09035374902117 1.97304916011663 1.93104252355998 2.09035374902117 1.97304916011663 1.93104252355998 2.09035374902117 1.97304916011663 1.93104252355998 2.09035374902117 1.97304916011663 1.93104252355998 2.09035374902117 1.97304916011663 1.93104252355998 0 0 0 0 0 0 0 0 0 0 0 0 0 0 0 0 0 0 0 0
2.08167423938347 2.02271273909776 1.97935273744231 2.08167423938347 2.02271273909776 1.97935273744231 2.08167423938347 2.02271273909776 1.97935273744231 2.08167423938347 2.02271273909776 1.97935273744231 2.08167423938347 2.02271273909776 1.97935273744231 2.08167423938347 2.02271273909776 1.97935273744231 2.08167423938347 2.02271273909776 1.97935273744231 2.08167423938347 2.02271273909776 1.97935273744231 2.08167423938347 2.02271273909776 1.97935273744231 2.08167423938347 2.02271273909776 1.97935273744231 0 0 0 0 0 0 0 0 0 0 0 0 0 0 0 0 0 0 0 0
1.98476031891538 2.04640586918663 2.04459726940159 1.98476031891538 2.04640586918663 2.04459726940159 1.98476031891538 2.04640586918663 2.04459726940159 1.98476031891538 2.04640586918663 2.04459726940159 1.98476031891538 2.04640586918663 2.04459726940159 1.98476031891538 2.04640586918663 2.04459726940159 1.98476031891538 2.04640586918663 2.04459726940159 1.98476031891538 2.04640586918663 2.04459726940159 1.98476031891538 2.04640586918663 2.04459726940159 1.98476031891538 2.04640586918663 2.04459726940159 0 0 0 0 0 0 0 0 0 0 0 0 0 0 0 0 0 0 0 0
2.03847856177652 1.99891889637638 2.01062912135644 2.03847856177652 1.99891889637638 2.01062912135644 2.03847856177652 1.99891889637638 2.01062912135644 2.03847856177652 1.99891889637638 2.01062912135644 2.03847856177652 1.99891889637638 2.01062912135644 2.03847856177652 1.99891889637638 2.01062912135644 2.03847856177652 1.99891889637638 2.01062912135644 2.03847856177652 1.99891889637638 2.01062912135644 2.03847856177652 1.99891889637638 2.01062912135644 2.03847856177652 1.99891889637638 2.01062912135644 0 0 0 0 0 0 0 0 0 0 0 0 0 0 0 0 0 0 0 0
1.94563178913645 2.11507611204585 2.00610252622348 1.94563178913645 2.11507611204585 2.00610252622348 1.94563178913645 2.11507611204585 2.00610252622348 1.94563178913645 2.11507611204585 2.00610252622348 1.94563178913645 2.11507611204585 2.00610252622348 1.94563178913645 2.11507611204585 2.00610252622348 1.94563178913645 2.11507611204585 2.00610252622348 1.94563178913645 2.11507611204585 2.00610252622348 1.94563178913645 2.11507611204585 2.00610252622348 1.94563178913645 2.11507611204585 2.00610252622348 0 0 0 0 0 0 0 0 0 0 0 0 0 0 0 0 0 0 0 0
2.01961700125365 2.02544786810823 1.96855229552201 2.01961700125365 2.02544786810823 1.96855229552201 2.01961700125365 2.02544786810823 1.96855229552201 2.01961700125365 2.02544786810823 1.96855229552201 2.01961700125365 2.02544786810823 1.96855229552201 2.01961700125365 2.02544786810823 1.96855229552201 2.01961700125365 2.02544786810823 1.96855229552201 2.01961700125365 2.02544786810823 1.96855229552201 2.01961700125365 2.02544786810823 1.96855229552201 2.01961700125365 2.02544786810823 1.96855229552201 0 0 0 0 0 0 0 0 0 0 0 0 0 0 0 0 0 0 0 0
1.97048490061246 2.02516869663693 1.98853102444425 1.97048490061246 2.02516869663693 1.98853102444425 1.97048490061246 2.02516869663693 1.98853102444425 1.97048490061246 2.02516869663693 1.98853102444425 1.97048490061246 2.02516869663693 1.98853102444425 1.97048490061246 2.02516869663693 1.98853102444425 1.97048490061246 2.02516869663693 1.98853102444425 1.97048490061246 2.02516869663693 1.98853102444425 1.97048490061246 2.02516869663693 1.98853102444425 1.97048490061246 2.02516869663693 1.98853102444425 0 0 0 0 0 0 0 0 0 0 0 0 0 0 0 0 0 0 0 0
2.06190628305919 1.96745783297758 1.9796323385623 2.06190628305919 1.96745783297758 1.9796323385623 2.06190628305919 1.96745783297758 1.9796323385623 2.06190628305919 1.96745783297758 1.9796323385623 2.06190628305919 1.96745783297758 1.9796323385623 2.06190628305919 1.96745783297758 1.9796323385623 2.06190628305919 1.96745783297758 1.9796323385623 2.06190628305919 1.96745783297758 1.9796323385623 2.06190628305919 1.96745783297758 1.9796323385623 2.06190628305919 1.96745783297758 1.9796323385623 0 0 0 0 0 0 0 0 0 0 0 0 0 0 0 0 0 0 0 0
1.96586890974663 2.07982139487883 2.00786775090178 1.96586890974663 2.07982139487883 2.00786775090178 1.96586890974663 2.07982139487883 2.00786775090178 1.96586890974663 2.07982139487883 2.00786775090178 1.96586890974663 2.07982139487883 2.00786775090178 1.96586890974663 2.07982139487883 2.00786775090178 1.96586890974663 2.07982139487883 2.00786775090178 1.96586890974663 2.07982139487883 2.00786775090178 1.96586890974663 2.07982139487883 2.00786775090178 1.96586890974663 2.07982139487883 2.00786775090178 0 0 0 0 0 0 0 0 0 0 0 0 0 0 0 0 0 0 0 0
1.89890058580244 2.03779096951859 1.9076873610197 1.89890058580244 2.03779096951859 1.9076873610197 1.89890058580244 2.03779096951859 1.9076873610197 1.89890058580244 2.03779096951859 1.9076873610197 1.89890058580244 2.03779096951859 1.9076873610197 1.89890058580244 2.03779096951859 1.9076873610197 1.89890058580244 2.03779096951859 1.9076873610197 1.89890058580244 2.03779096951859 1.9076873610197 1.89890058580244 2.03779096951859 1.9076873610197 1.89890058580244 2.03779096951859 1.9076873610197 0 0 0 0 0 0 0 0 0 0 0 0 0 0 0 0 0 0 0 0
1.95093000403958 2.02438701181366 1.90510737579374 1.95093000403958 2.02438701181366 1.90510737579374 1.95093000403958 2.02438701181366 1.90510737579374 1.95093000403958 2.02438701181366 1.90510737579374 1.95093000403958 2.02438701181366 1.90510737579374 1.95093000403958 2.02438701181366 1.90510737579374 1.95093000403958 2.02438701181366 1.90510737579374 1.95093000403958 2.02438701181366 1.90510737579374 1.95093000403958 2.02438701181366 1.90510737579374 1.95093000403958 2.02438701181366 1.90510737579374 0 0 0 0 0 0 0 0 0 0 0 0 0 0 0 0 0 0 0 0
2.04522750241862 1.96609807201951 1.99737418844439 2.04522750241862 1.96609807201951 1.99737418844439 2.04522750241862 1.96609807201951 1.99737418844439 2.04522750241862 1.96609807201951 1.99737418844439 2.04522750241862 1.96609807201951 1.99737418844439 2.04522750241862 1.96609807201951 1.99737418844439 2.04522750241862 1.96609807201951 1.99737418844439 2.04522750241862 1.96609807201951 1.99737418844439 2.04522750241862 1.96609807201951 1.99737418844439 2.04522750241862 1.96609807201951 1.99737418844439 0 0 0 0 0 0 0 0 0 0 0 0 0 0 0 0 0 0 0 0
1.98328594551585 1.92402546200997 1.96025931044948 1.98328594551585 1.92402546200997 1.96025931044948 1.98328594551585 1.92402546200997 1.96025931044948 1.98328594551585 1.92402546200997 1.96025931044948 1.98328594551585 1.92402546200997 1.96025931044948 1.98328594551585 1.92402546200997 1.96025931044948 1.98328594551585 1.92402546200997 1.96025931044948 1.98328594551585 1.92402546200997 1.96025931044948 1.98328594551585 1.92402546200997 1.96025931044948 1.98328594551585 1.92402546200997 1.96025931044948 0 0 0 0 0 0 0 0 0 0 0 0 0 0 0 0 0 0 0 0
2.0485254485498 1.90679499014204 2.10225366896033 2.0485254485498 1.90679499014204 2.10225366896033 2.0485254485498 1.90679499014204 2.10225366896033 2.0485254485498 1.90679499014204 2.10225366896033 2.0485254485498 1.90679499014204 2.10225366896033 2.0485254485498 1.90679499014204 2.10225366896033 2.0485254485498 1.90679499014204 2.10225366896033 2.0485254485498 1.90679499014204 2.10225366896033 2.0485254485498 1.90679499014204 2.10225366896033 2.0485254485498 1.90679499014204 2.10225366896033 0 0 0 0 0 0 0 0 0 0 0 0 0 0 0 0 0 0 0 0
1.91065425835635 2.0639375675666 1.99030252833663 1.91065425835635 2.0639375675666 1.99030252833663 1.91065425835635 2.0639375675666 1.99030252833663 1.91065425835635 2.0639375675666 1.99030252833663 1.91065425835635 2.0639375675666 1.99030252833663 1.91065425835635 2.0639375675666 1.99030252833663 1.91065425835635 2.0639375675666 1.99030252833663 1.91065425835635 2.0639375675666 1.99030252833663 1.91065425835635 2.0639375675666 1.99030252833663 1.91065425835635 2.0639375675666 1.99030252833663 0 0 0 0 0 0 0 0 0 0 0 0 0 0 0 0 0 0 0 0
1.98890792595697 1.98409022396462 1.95945192304254 1.98890792595697 1.98409022396462 1.95945192304254 1.98890792595697 1.98409022396462 1.95945192304254 1.98890792595697 1.98409022396462 1.95945192304254 1.98890792595697 1.98409022396462 1.95945192304254 1.98890792595697 1.98409022396462 1.95945192304254 1.98890792595697 1.98409022396462 1.95945192304254 1.98890792595697 1.98409022396462 1.95945192304254 1.98890792595697 1.98409022396462 1.95945192304254 1.98890792595697 1.98409022396462 1.95945192304254 0 0 0 0 0 0 0 0 0 0 0 0 0 0 0 0 0 0 0 0
1.98883131667121 1.96539332706649 1.90629815924173 1.98883131667121 1.96539332706649 1.90629815924173 1.98883131667121 1.96539332706649 1.90629815924173 1.98883131667121 1.96539332706649 1.90629815924173 1.98883131667121 1.96539332706649 1.90629815924173 1.98883131667121 1.96539332706649 1.90629815924173 1.98883131667121 1.96539332706649 1.90629815924173 1.98883131667121 1.96539332706649 1.90629815924173 1.98883131667121 1.96539332706649 1.90629815924173 1.98883131667121 1.96539332706649 1.90629815924173 0 0 0 0 0 0 0 0 0 0 0 0 0 0 0 0 0 0 0 0
1.99099229507187 1.96455036975058 1.94038295481169 1.99099229507187 1.96455036975058 1.94038295481169 1.99099229507187 1.96455036975058 1.94038295481169 1.99099229507187 1.96455036975058 1.94038295481169 1.99099229507187 1.96455036975058 1.94038295481169 1.99099229507187 1.96455036975058 1.94038295481169 1.99099229507187 1.96455036975058 1.94038295481169 1.99099229507187 1.96455036975058 1.94038295481169 1.99099229507187 1.96455036975058 1.94038295481169 1.99099229507187 1.96455036975058 1.94038295481169 0 0 0 0 0 0 0 0 0 0 0 0 0 0 0 0 0 0 0 0
2.02559369706949 2.03510058493784 2.00735551530005 2.02559369706949 2.03510058493784 2.00735551530005 2.02559369706949 2.03510058493784 2.00735551530005 2.02559369706949 2.03510058493784 2.00735551530005 2.02559369706949 2.03510058493784 2.00735551530005 2.02559369706949 2.03510058493784 2.00735551530005 2.02559369706949 2.03510058493784 2.00735551530005 2.02559369706949 2.03510058493784 2.00735551530005 2.02559369706949 2.03510058493784 2.00735551530005 2.02559369706949 2.03510058493784 2.00735551530005 0 0 0 0 0 0 0 0 0 0 0 0 0 0 0 0 0 0 0 0
1.97266480763231 2.04460442986816 2.01524200161175 1.97266480763231 2.04460442986816 2.01524200161175 1.97266480763231 2.04460442986816 2.01524200161175 1.97266480763231 2.04460442986816 2.01524200161175 1.97266480763231 2.04460442986816 2.01524200161175 1.97266480763231 2.04460442986816 2.01524200161175 1.97266480763231 2.04460442986816 2.01524200161175 1.97266480763231 2.04460442986816 2.01524200161175 1.97266480763231 2.04460442986816 2.01524200161175 1.97266480763231 2.04460442986816 2.01524200161175 0 0 0 0 0 0 0 0 0 0 0 0 0 0 0 0 0 0 0 0
2.02664116099092 2.01987921624991 2.00571935050946 2.02664116099092 2.01987921624991 2.00571935050946 2.02664116099092 2.01987921624991 2.00571935050946 2.02664116099092 2.01987921624991 2.00571935050946 2.02664116099092 2.01987921624991 2.00571935050946 2.02664116099092 2.01987921624991 2.00571935050946 2.02664116099092 2.01987921624991 2.00571935050946 2.02664116099092 2.01987921624991 2.00571935050946 2.02664116099092 2.01987921624991 2.00571935050946 2.02664116099092 2.01987921624991 2.00571935050946 0 0 0 0 0 0 0 0 0 0 0 0 0 0 0 0 0 0 0 0
1.91779747317864 2.03585885948135 2.05658719575591 1.91779747317864 2.03585885948135 2.05658719575591 1.91779747317864 2.03585885948135 2.05658719575591 1.91779747317864 2.03585885948135 2.05658719575591 1.91779747317864 2.03585885948135 2.05658719575591 1.91779747317864 2.03585885948135 2.05658719575591 1.91779747317864 2.03585885948135 2.05658719575591 1.91779747317864 2.03585885948135 2.05658719575591 1.91779747317864 2.03585885948135 2.05658719575591 1.91779747317864 2.03585885948135 2.05658719575591 0 0 0 0 0 0 0 0 0 0 0 0 0 0 0 0 0 0 0 0
2.02851451724835 2.07096127477877 1.92740449489744 2.02851451724835 2.07096127477877 1.92740449489744 2.02851451724835 2.07096127477877 1.92740449489744 2.02851451724835 2.07096127477877 1.92740449489744 2.02851451724835 2.07096127477877 1.92740449489744 2.02851451724835 2.07096127477877 1.92740449489744 2.02851451724835 2.07096127477877 1.92740449489744 2.02851451724835 2.07096127477877 1.92740449489744 2.02851451724835 2.07096127477877 1.92740449489744 2.02851451724835 2.07096127477877 1.92740449489744 0 0 0 0 0 0 0 0 0 0 0 0 0 0 0 0 0 0 0 0
1.94168536019822 1.99939712789428 1.96973623092748 1.94168536019822 1.99939712789428 1.96973623092748 1.94168536019822 1.99939712789428 1.96973623092748 1.94168536019822 1.99939712789428 1.96973623092748 1.94168536019822 1.99939712789428 1.96973623092748 1.94168536019822 1.99939712789428 1.96973623092748 1.94168536019822 1.99939712789428 1.96973623092748 1.94168536019822 1.99939712789428 1.96973623092748 1.94168536019822 1.99939712789428 1.96973623092748 1.94168536019822 1.99939712789428 1.96973623092748 0 0 0 0 0 0 0 0 0 0 0 0 0 0 0 0 0 0 0 0
1.95226633973435 2.02294464461536 1.94939054054475 1.95226633973435 2.02294464461536 1.94939054054475 1.95226633973435 2.02294464461536 1.94939054054475 1.95226633973435 2.02294464461536 1.94939054054475 1.95226633973435 2.02294464461536 1.94939054054475 1.95226633973435 2.02294464461536 1.94939054054475 1.95226633973435 2.02294464461536 1.94939054054475 1.95226633973435 2.02294464461536 1.94939054054475 1.95226633973435 2.02294464461536 1.94939054054475 1.95226633973435 2.02294464461536 1.94939054054475 0 0 0 0 0 0 0 0 0 0 0 0 0 0 0 0 0 0 0 0
1.95601797259593 1.99827811038972 2.04694525800486 1.95601797259593 1.99827811038972 2.04694525800486 1.95601797259593 1.99827811038972 2.04694525800486 1.95601797259593 1.99827811038972 2.04694525800486 1.95601797259593 1.99827811038972 2.04694525800486 1.95601797259593 1.99827811038972 2.04694525800486 1.95601797259593 1.99827811038972 2.04694525800486 1.95601797259593 1.99827811038972 2.04694525800486 1.95601797259593 1.99827811038972 2.04694525800486 1.95601797259593 1.99827811038972 2.04694525800486 0 0 0 0 0 0 0 0 0 0 0 0 0 0 0 0 0 0 0 0
2.07907411826268 1.9104355855462 2.01918740125216 2.07907411826268 1.9104355855462 2.01918740125216 2.07907411826268 1.9104355855462 2.01918740125216 2.07907411826268 1.9104355855462 2.01918740125216 2.07907411826268 1.9104355855462 2.01918740125216 2.07907411826268 1.9104355855462 2.01918740125216 2.07907411826268 1.9104355855462 2.01918740125216 2.07907411826268 1.9104355855462 2.01918740125216 2.07907411826268 1.9104355855462 2.01918740125216 2.07907411826268 1.9104355855462 2.01918740125216 0 0 0 0 0 0 0 0 0 0 0 0 0 0 0 0 0 0 0 0
2.07319153950241 1.98073467995797 2.05691561134562 2.07319153950241 1.98073467995797 2.05691561134562 2.07319153950241 1.98073467995797 2.05691561134562 2.07319153950241 1.98073467995797 2.05691561134562 2.07319153950241 1.98073467995797 2.05691561134562 2.07319153950241 1.98073467995797 2.05691561134562 2.07319153950241 1.98073467995797 2.05691561134562 2.07319153950241 1.98073467995797 2.05691561134562 2.07319153950241 1.98073467995797 2.05691561134562 2.07319153950241 1.98073467995797 2.05691561134562 0 0 0 0 0 0 0 0 0 0 0 0 0 0 0 0 0 0 0 0
2.06339202030565 1.97088252439416 2.02157323011199 2.06339202030565 1.97088252439416 2.02157323011199 2.06339202030565 1.97088252439416 2.02157323011199 2.06339202030565 1.97088252439416 2.02157323011199 2.06339202030565 1.97088252439416 2.02157323011199 2.06339202030565 1.97088252439416 2.02157323011199 2.06339202030565 1.97088252439416 2.02157323011199 2.06339202030565 1.97088252439416 2.02157323011199 2.06339202030565 1.97088252439416 2.02157323011199 2.06339202030565 1.97088252439416 2.02157323011199 0 0 0 0 0 0 0 0 0 0 0 0 0 0 0 0 0 0 0 0
2.10624788710922 1.95849417341674 2.02215850980322 2.10624788710922 1.95849417341674 2.02215850980322 2.10624788710922 1.95849417341674 2.02215850980322 2.10624788710922 1.95849417341674 2.02215850980322 2.10624788710922 1.95849417341674 2.02215850980322 2.10624788710922 1.95849417341674 2.02215850980322 2.10624788710922 1.95849417341674 2.02215850980322 2.10624788710922 1.95849417341674 2.02215850980322 2.10624788710922 1.95849417341674 2.02215850980322 2.10624788710922 1.95849417341674 2.02215850980322 0 0 0 0 0 0 0 0 0 0 0 0 0 0 0 0 0 0 0 0
1.94745041079836 2.05686561431972 1.87358018034112 1.94745041079836 2.05686561431972 1.87358018034112 1.94745041079836 2.05686561431972 1.87358018034112 1.94745041079836 2.05686561431972 1.87358018034112 1.94745041079836 2.05686561431972 1.87358018034112 1.94745041079836 2.05686561431972 1.87358018034112 1.94745041079836 2.05686561431972 1.87358018034112 1.94745041079836 2.05686561431972 1.87358018034112 1.94745041079836 2.05686561431972 1.87358018034112 1.94745041079836 2.05686561431972 1.87358018034112 0 0 0 0 0 0 0 0 0 0 0 0 0 0 0 0 0 0 0 0
2.08493779852612 1.97871264164176 1.95426210279055 2.08493779852612 1.97871264164176 1.95426210279055 2.08493779852612 1.97871264164176 1.95426210279055 2.08493779852612 1.97871264164176 1.95426210279055 2.08493779852612 1.97871264164176 1.95426210279055 2.08493779852612 1.97871264164176 1.95426210279055 2.08493779852612 1.97871264164176 1.95426210279055 2.08493779852612 1.97871264164176 1.95426210279055 2.08493779852612 1.97871264164176 1.95426210279055 2.08493779852612 1.97871264164176 1.95426210279055 0 0 0 0 0 0 0 0 0 0 0 0 0 0 0 0 0 0 0 0
1.94790573173436 1.99850312299759 2.0156021282971 1.94790573173436 1.99850312299759 2.0156021282971 1.94790573173436 1.99850312299759 2.0156021282971 1.94790573173436 1.99850312299759 2.0156021282971 1.94790573173436 1.99850312299759 2.0156021282971 1.94790573173436 1.99850312299759 2.0156021282971 1.94790573173436 1.99850312299759 2.0156021282971 1.94790573173436 1.99850312299759 2.0156021282971 1.94790573173436 1.99850312299759 2.0156021282971 1.94790573173436 1.99850312299759 2.0156021282971 0 0 0 0 0 0 0 0 0 0 0 0 0 0 0 0 0 0 0 0
2.00944390633163 2.05757612416803 2.06391079192529 2.00944390633163 2.05757612416803 2.06391079192529 2.00944390633163 2.05757612416803 2.06391079192529 2.00944390633163 2.05757612416803 2.06391079192529 2.00944390633163 2.05757612416803 2.06391079192529 2.00944390633163 2.05757612416803 2.06391079192529 2.00944390633163 2.05757612416803 2.06391079192529 2.00944390633163 2.05757612416803 2.06391079192529 2.00944390633163 2.05757612416803 2.06391079192529 2.00944390633163 2.05757612416803 2.06391079192529 0 0 0 0 0 0 0 0 0 0 0 0 0 0 0 0 0 0 0 0
2.04832581838609 2.06184333991532 2.03587381686624 2.04832581838609 2.06184333991532 2.03587381686624 2.04832581838609 2.06184333991532 2.03587381686624 2.04832581838609 2.06184333991532 2.03587381686624 2.04832581838609 2.06184333991532 2.03587381686624 2.04832581838609 2.06184333991532 2.03587381686624 2.04832581838609 2.06184333991532 2.03587381686624 2.04832581838609 2.06184333991532 2.03587381686624 2.04832581838609 2.06184333991532 2.03587381686624 2.04832581838609 2.06184333991532 2.03587381686624 0 0 0 0 0 0 0 0 0 0 0 0 0 0 0 0 0 0 0 0
2.03500631223278 2.07625348340728 2.01374594447735 2.03500631223278 2.07625348340728 2.01374594447735 2.03500631223278 2.07625348340728 2.01374594447735 2.03500631223278 2.07625348340728 2.01374594447735 2.03500631223278 2.07625348340728 2.01374594447735 2.03500631223278 2.07625348340728 2.01374594447735 2.03500631223278 2.07625348340728 2.01374594447735 2.03500631223278 2.07625348340728 2.01374594447735 2.03500631223278 2.07625348340728 2.01374594447735 2.03500631223278 2.07625348340728 2.01374594447735 0 0 0 0 0 0 0 0 0 0 0 0 0 0 0 0 0 0 0 0
1.93307246106861 1.9411778493373 1.92540067245726 1.93307246106861 1.9411778493373 1.92540067245726 1.93307246106861 1.9411778493373 1.92540067245726 1.93307246106861 1.9411778493373 1.92540067245726 1.93307246106861 1.9411778493373 1.92540067245726 1.93307246106861 1.9411778493373 1.92540067245726 1.93307246106861 1.9411778493373 1.92540067245726 1.93307246106861 1.9411778493373 1.92540067245726 1.93307246106861 1.9411778493373 1.92540067245726 1.93307246106861 1.9411778493373 1.92540067245726 0 0 0 0 0 0 0 0 0 0 0 0 0 0 0 0 0 0 0 0
1.98144397078995 1.9651055158282 2.05994200079725 1.98144397078995 1.9651055158282 2.05994200079725 1.98144397078995 1.9651055158282 2.05994200079725 1.98144397078995 1.9651055158282 2.05994200079725 1.98144397078995 1.9651055158282 2.05994200079725 1.98144397078995 1.9651055158282 2.05994200079725 1.98144397078995 1.9651055158282 2.05994200079725 1.98144397078995 1.9651055158282 2.05994200079725 1.98144397078995 1.9651055158282 2.05994200079725 1.98144397078995 1.9651055158282 2.05994200079725 0 0 0 0 0 0 0 0 0 0 0 0 0 0 0 0 0 0 0 0
1.94800927636658 1.91065049437398 1.98624568773095 1.94800927636658 1.91065049437398 1.98624568773095 1.94800927636658 1.91065049437398 1.98624568773095 1.94800927636658 1.91065049437398 1.98624568773095 1.94800927636658 1.91065049437398 1.98624568773095 1.94800927636658 1.91065049437398 1.98624568773095 1.94800927636658 1.91065049437398 1.98624568773095 1.94800927636658 1.91065049437398 1.98624568773095 1.94800927636658 1.91065049437398 1.98624568773095 1.94800927636658 1.91065049437398 1.98624568773095 0 0 0 0 0 0 0 0 0 0 0 0 0 0 0 0 0 0 0 0
2.01304565273407 2.02466206269787 1.97049151441256 2.01304565273407 2.02466206269787 1.97049151441256 2.01304565273407 2.02466206269787 1.97049151441256 2.01304565273407 2.02466206269787 1.97049151441256 2.01304565273407 2.02466206269787 1.97049151441256 2.01304565273407 2.02466206269787 1.97049151441256 2.01304565273407 2.02466206269787 1.97049151441256 2.01304565273407 2.02466206269787 1.97049151441256 2.01304565273407 2.02466206269787 1.97049151441256 2.01304565273407 2.02466206269787 1.97049151441256 0 0 0 0 0 0 0 0 0 0 0 0 0 0 0 0 0 0 0 0
1.94812527230602 2.07246387186077 1.99065808070102 1.94812527230602 2.07246387186077 1.99065808070102 1.94812527230602 2.07246387186077 1.99065808070102 1.94812527230602 2.07246387186077 1.99065808070102 1.94812527230602 2.07246387186077 1.99065808070102 1.94812527230602 2.07246387186077 1.99065808070102 1.94812527230602 2.07246387186077 1.99065808070102 1.94812527230602 2.07246387186077 1.99065808070102 1.94812527230602 2.07246387186077 1.99065808070102 1.94812527230602 2.07246387186077 1.99065808070102 0 0 0 0 0 0 0 0 0 0 0 0 0 0 0 0 0 0 0 0
2.00509304364459 2.01956967242057 1.94024886503995 2.00509304364459 2.01956967242057 1.94024886503995 2.00509304364459 2.01956967242057 1.94024886503995 2.00509304364459 2.01956967242057 1.94024886503995 2.00509304364459 2.01956967242057 1.94024886503995 2.00509304364459 2.01956967242057 1.94024886503995 2.00509304364459 2.01956967242057 1.94024886503995 2.00509304364459 2.01956967242057 1.94024886503995 2.00509304364459 2.01956967242057 1.94024886503995 2.00509304364459 2.01956967242057 1.94024886503995 0 0 0 0 0 0 0 0 0 0 0 0 0 0 0 0 0 0 0 0
2.01040986534302 2.00831317344072 2.06014815927195 2.01040986534302 2.00831317344072 2.06014815927195 2.01040986534302 2.00831317344072 2.06014815927195 2.01040986534302 2.00831317344072 2.06014815927195 2.01040986534302 2.00831317344072 2.06014815927195 2.01040986534302 2.00831317344072 2.06014815927195 2.01040986534302 2.00831317344072 2.06014815927195 2.01040986534302 2.00831317344072 2.06014815927195 2.01040986534302 2.00831317344072 2.06014815927195 2.01040986534302 2.00831317344072 2.06014815927195 0 0 0 0 0 0 0 0 0 0 0 0 0 0 0 0 0 0 0 0
1.97588943140874 2.05050357235428 1.99030128367524 1.97588943140874 2.05050357235428 1.99030128367524 1.97588943140874 2.05050357235428 1.99030128367524 1.97588943140874 2.05050357235428 1.99030128367524 1.97588943140874 2.05050357235428 1.99030128367524 1.97588943140874 2.05050357235428 1.99030128367524 1.97588943140874 2.05050357235428 1.99030128367524 1.97588943140874 2.05050357235428 1.99030128367524 1.97588943140874 2.05050357235428 1.99030128367524 1.97588943140874 2.05050357235428 1.99030128367524 0 0 0 0 0 0 0 0 0 0 0 0 0 0 0 0 0 0 0 0
1.97282611676276 1.99089733623102 1.94053605750778 1.97282611676276 1.99089733623102 1.94053605750778 1.97282611676276 1.99089733623102 1.94053605750778 1.97282611676276 1.99089733623102 1.94053605750778 1.97282611676276 1.99089733623102 1.94053605750778 1.97282611676276 1.99089733623102 1.94053605750778 1.97282611676276 1.99089733623102 1.94053605750778 1.97282611676276 1.99089733623102 1.94053605750778 1.97282611676276 1.99089733623102 1.94053605750778 1.97282611676276 1.99089733623102 1.94053605750778 0 0 0 0 0 0 0 0 0 0 0 0 0 0 0 0 0 0 0 0
2.03384906499655 2.03361628346467 1.95569717544223 2.03384906499655 2.03361628346467 1.95569717544223 2.03384906499655 2.03361628346467 1.95569717544223 2.03384906499655 2.03361628346467 1.95569717544223 2.03384906499655 2.03361628346467 1.95569717544223 2.03384906499655 2.03361628346467 1.95569717544223 2.03384906499655 2.03361628346467 1.95569717544223 2.03384906499655 2.03361628346467 1.95569717544223 2.03384906499655 2.03361628346467 1.95569717544223 2.03384906499655 2.03361628346467 1.95569717544223 0 0 0 0 0 0 0 0 0 0 0 0 0 0 0 0 0 0 0 0
1.943962556633 2.02934463772602 1.98213529357781 1.943962556633 2.02934463772602 1.98213529357781 1.943962556633 2.02934463772602 1.98213529357781 1.943962556633 2.02934463772602 1.98213529357781 1.943962556633 2.02934463772602 1.98213529357781 1.943962556633 2.02934463772602 1.98213529357781 1.943962556633 2.02934463772602 1.98213529357781 1.943962556633 2.02934463772602 1.98213529357781 1.943962556633 2.02934463772602 1.98213529357781 1.943962556633 2.02934463772602 1.98213529357781 0 0 0 0 0 0 0 0 0 0 0 0 0 0 0 0 0 0 0 0
2.06772109453925 1.94823161569735 1.95902876914185 2.06772109453925 1.94823161569735 1.95902876914185 2.06772109453925 1.94823161569735 1.95902876914185 2.06772109453925 1.94823161569735 1.95902876914185 2.06772109453925 1.94823161569735 1.95902876914185 2.06772109453925 1.94823161569735 1.95902876914185 2.06772109453925 1.94823161569735 1.95902876914185 2.06772109453925 1.94823161569735 1.95902876914185 2.06772109453925 1.94823161569735 1.95902876914185 2.06772109453925 1.94823161569735 1.95902876914185 0 0 0 0 0 0 0 0 0 0 0 0 0 0 0 0 0 0 0 0
2.00356857021682 1.99379875125873 2.00952138784608 2.00356857021682 1.99379875125873 2.00952138784608 2.00356857021682 1.99379875125873 2.00952138784608 2.00356857021682 1.99379875125873 2.00952138784608 2.00356857021682 1.99379875125873 2.00952138784608 2.00356857021682 1.99379875125873 2.00952138784608 2.00356857021682 1.99379875125873 2.00952138784608 2.00356857021682 1.99379875125873 2.00952138784608 2.00356857021682 1.99379875125873 2.00952138784608 2.00356857021682 1.99379875125873 2.00952138784608 0 0 0 0 0 0 0 0 0 0 0 0 0 0 0 0 0 0 0 0
2.02088407667975 2.00263903140161 2.02138015168862 2.02088407667975 2.00263903140161 2.02138015168862 2.02088407667975 2.00263903140161 2.02138015168862 2.02088407667975 2.00263903140161 2.02138015168862 2.02088407667975 2.00263903140161 2.02138015168862 2.02088407667975 2.00263903140161 2.02138015168862 2.02088407667975 2.00263903140161 2.02138015168862 2.02088407667975 2.00263903140161 2.02138015168862 2.02088407667975 2.00263903140161 2.02138015168862 2.02088407667975 2.00263903140161 2.02138015168862 0 0 0 0 0 0 0 0 0 0 0 0 0 0 0 0 0 0 0 0
1.99168971355785 1.99482551958689 1.98065836627162 1.99168971355785 1.99482551958689 1.98065836627162 1.99168971355785 1.99482551958689 1.98065836627162 1.99168971355785 1.99482551958689 1.98065836627162 1.99168971355785 1.99482551958689 1.98065836627162 1.99168971355785 1.99482551958689 1.98065836627162 1.99168971355785 1.99482551958689 1.98065836627162 1.99168971355785 1.99482551958689 1.98065836627162 1.99168971355785 1.99482551958689 1.98065836627162 1.99168971355785 1.99482551958689 1.98065836627162 0 0 0 0 0 0 0 0 0 0 0 0 0 0 0 0 0 0 0 0
2.02684709885129 1.96310639976069 2.04513385365472 2.02684709885129 1.96310639976069 2.04513385365472 2.02684709885129 1.96310639976069 2.04513385365472 2.02684709885129 1.96310639976069 2.04513385365472 2.02684709885129 1.96310639976069 2.04513385365472 2.02684709885129 1.96310639976069 2.04513385365472 2.02684709885129 1.96310639976069 2.04513385365472 2.02684709885129 1.96310639976069 2.04513385365472 2.02684709885129 1.96310639976069 2.04513385365472 2.02684709885129 1.96310639976069 2.04513385365472 0 0 0 0 0 0 0 0 0 0 0 0 0 0 0 0 0 0 0 0
1.95837684930615 2.03114838398461 2.07282736722356 1.95837684930615 2.03114838398461 2.07282736722356 1.95837684930615 2.03114838398461 2.07282736722356 1.95837684930615 2.03114838398461 2.07282736722356 1.95837684930615 2.03114838398461 2.07282736722356 1.95837684930615 2.03114838398461 2.07282736722356 1.95837684930615 2.03114838398461 2.07282736722356 1.95837684930615 2.03114838398461 2.07282736722356 1.95837684930615 2.03114838398461 2.07282736722356 1.95837684930615 2.03114838398461 2.07282736722356 0 0 0 0 0 0 0 0 0 0 0 0 0 0 0 0 0 0 0 0
1.88430627787244 2.00285392206257 1.96006084812854 1.88430627787244 2.00285392206257 1.96006084812854 1.88430627787244 2.00285392206257 1.96006084812854 1.88430627787244 2.00285392206257 1.96006084812854 1.88430627787244 2.00285392206257 1.96006084812854 1.88430627787244 2.00285392206257 1.96006084812854 1.88430627787244 2.00285392206257 1.96006084812854 1.88430627787244 2.00285392206257 1.96006084812854 1.88430627787244 2.00285392206257 1.96006084812854 1.88430627787244 2.00285392206257 1.96006084812854 0 0 0 0 0 0 0 0 0 0 0 0 0 0 0 0 0 0 0 0
1.95296103666252 1.99308446880141 2.0433845683362 1.95296103666252 1.99308446880141 2.0433845683362 1.95296103666252 1.99308446880141 2.0433845683362 1.95296103666252 1.99308446880141 2.0433845683362 1.95296103666252 1.99308446880141 2.0433845683362 1.95296103666252 1.99308446880141 2.0433845683362 1.95296103666252 1.99308446880141 2.0433845683362 1.95296103666252 1.99308446880141 2.0433845683362 1.95296103666252 1.99308446880141 2.0433845683362 1.95296103666252 1.99308446880141 2.0433845683362 0 0 0 0 0 0 0 0 0 0 0 0 0 0 0 0 0 0 0 0
1.98765997815506 2.02523175284042 1.96853791837638 1.98765997815506 2.02523175284042 1.96853791837638 1.98765997815506 2.02523175284042 1.96853791837638 1.98765997815506 2.02523175284042 1.96853791837638 1.98765997815506 2.02523175284042 1.96853791837638 1.98765997815506 2.02523175284042 1.96853791837638 1.98765997815506 2.02523175284042 1.96853791837638 1.98765997815506 2.02523175284042 1.96853791837638 1.98765997815506 2.02523175284042 1.96853791837638 1.98765997815506 2.02523175284042 1.96853791837638 0 0 0 0 0 0 0 0 0 0 0 0 0 0 0 0 0 0 0 0
1.96543802344901 2.0309259125636 1.97604620995252 1.96543802344901 2.0309259125636 1.97604620995252 1.96543802344901 2.0309259125636 1.97604620995252 1.96543802344901 2.0309259125636 1.97604620995252 1.96543802344901 2.0309259125636 1.97604620995252 1.96543802344901 2.0309259125636 1.97604620995252 1.96543802344901 2.0309259125636 1.97604620995252 1.96543802344901 2.0309259125636 1.97604620995252 1.96543802344901 2.0309259125636 1.97604620995252 1.96543802344901 2.0309259125636 1.97604620995252 0 0 0 0 0 0 0 0 0 0 0 0 0 0 0 0 0 0 0 0
1.99622546695799 1.95387107795175 1.97502713107675 1.99622546695799 1.95387107795175 1.97502713107675 1.99622546695799 1.95387107795175 1.97502713107675 1.99622546695799 1.95387107795175 1.97502713107675 1.99622546695799 1.95387107795175 1.97502713107675 1.99622546695799 1.95387107795175 1.97502713107675 1.99622546695799 1.95387107795175 1.97502713107675 1.99622546695799 1.95387107795175 1.97502713107675 1.99622546695799 1.95387107795175 1.97502713107675 1.99622546695799 1.95387107795175 1.97502713107675 0 0 0 0 0 0 0 0 0 0 0 0 0 0 0 0 0 0 0 0
1.94680005309321 2.06222745761978 2.05523681381231 1.94680005309321 2.06222745761978 2.05523681381231 1.94680005309321 2.06222745761978 2.05523681381231 1.94680005309321 2.06222745761978 2.05523681381231 1.94680005309321 2.06222745761978 2.05523681381231 1.94680005309321 2.06222745761978 2.05523681381231 1.94680005309321 2.06222745761978 2.05523681381231 1.94680005309321 2.06222745761978 2.05523681381231 1.94680005309321 2.06222745761978 2.05523681381231 1.94680005309321 2.06222745761978 2.05523681381231 0 0 0 0 0 0 0 0 0 0 0 0 0 0 0 0 0 0 0 0
1.98585883159402 2.02097078627649 2.10083275720235 1.98585883159402 2.02097078627649 2.10083275720235 1.98585883159402 2.02097078627649 2.10083275720235 1.98585883159402 2.02097078627649 2.10083275720235 1.98585883159402 2.02097078627649 2.10083275720235 1.98585883159402 2.02097078627649 2.10083275720235 1.98585883159402 2.02097078627649 2.10083275720235 1.98585883159402 2.02097078627649 2.10083275720235 1.98585883159402 2.02097078627649 2.10083275720235 1.98585883159402 2.02097078627649 2.10083275720235 0 0 0 0 0 0 0 0 0 0 0 0 0 0 0 0 0 0 0 0
1.99017528535758 2.08639931493946 2.08472144758173 1.99017528535758 2.08639931493946 2.08472144758173 1.99017528535758 2.08639931493946 2.08472144758173 1.99017528535758 2.08639931493946 2.08472144758173 1.99017528535758 2.08639931493946 2.08472144758173 1.99017528535758 2.08639931493946 2.08472144758173 1.99017528535758 2.08639931493946 2.08472144758173 1.99017528535758 2.08639931493946 2.08472144758173 1.99017528535758 2.08639931493946 2.08472144758173 1.99017528535758 2.08639931493946 2.08472144758173 0 0 0 0 0 0 0 0 0 0 0 0 0 0 0 0 0 0 0 0
1.97216799500442 2.04223061147019 1.97276093520198 1.97216799500442 2.04223061147019 1.97276093520198 1.97216799500442 2.04223061147019 1.97276093520198 1.97216799500442 2.04223061147019 1.97276093520198 1.97216799500442 2.04223061147019 1.97276093520198 1.97216799500442 2.04223061147019 1.97276093520198 1.97216799500442 2.04223061147019 1.97276093520198 1.97216799500442 2.04223061147019 1.97276093520198 1.97216799500442 2.04223061147019 1.97276093520198 1.97216799500442 2.04223061147019 1.97276093520198 0 0 0 0 0 0 0 0 0 0 0 0 0 0 0 0 0 0 0 0
2.08054489828807 1.89327509585456 1.95263499415236 2.08054489828807 1.89327509585456 1.95263499415236 2.08054489828807 1.89327509585456 1.95263499415236 2.08054489828807 1.89327509585456 1.95263499415236 2.08054489828807 1.89327509585456 1.95263499415236 2.08054489828807 1.89327509585456 1.95263499415236 2.08054489828807 1.89327509585456 1.95263499415236 2.08054489828807 1.89327509585456 1.95263499415236 2.08054489828807 1.89327509585456 1.95263499415236 2.08054489828807 1.89327509585456 1.95263499415236 0 0 0 0 0 0 0 0 0 0 0 0 0 0 0 0 0 0 0 0
2.00162519919106 1.94948973913136 1.95926439819708 2.00162519919106 1.94948973913136 1.95926439819708 2.00162519919106 1.94948973913136 1.95926439819708 2.00162519919106 1.94948973913136 1.95926439819708 2.00162519919106 1.94948973913136 1.95926439819708 2.00162519919106 1.94948973913136 1.95926439819708 2.00162519919106 1.94948973913136 1.95926439819708 2.00162519919106 1.94948973913136 1.95926439819708 2.00162519919106 1.94948973913136 1.95926439819708 2.00162519919106 1.94948973913136 1.95926439819708 0 0 0 0 0 0 0 0 0 0 0 0 0 0 0 0 0 0 0 0
2.04553171169176 2.02688353014476 2.04977968153148 2.04553171169176 2.02688353014476 2.04977968153148 2.04553171169176 2.02688353014476 2.04977968153148 2.04553171169176 2.02688353014476 2.04977968153148 2.04553171169176 2.02688353014476 2.04977968153148 2.04553171169176 2.02688353014476 2.04977968153148 2.04553171169176 2.02688353014476 2.04977968153148 2.04553171169176 2.02688353014476 2.04977968153148 2.04553171169176 2.02688353014476 2.04977968153148 2.04553171169176 2.02688353014476 2.04977968153148 0 0 0 0 0 0 0 0 0 0 0 0 0 0 0 0 0 0 0 0
2.01273162001949 1.95962887844525 1.8933125769017 2.01273162001949 1.95962887844525 1.8933125769017 2.01273162001949 1.95962887844525 1.8933125769017 2.01273162001949 1.95962887844525 1.8933125769017 2.01273162001949 1.95962887844525 1.8933125769017 2.01273162001949 1.95962887844525 1.8933125769017 2.01273162001949 1.95962887844525 1.8933125769017 2.01273162001949 1.95962887844525 1.8933125769017 2.01273162001949 1.95962887844525 1.8933125769017 2.01273162001949 1.95962887844525 1.8933125769017 0 0 0 0 0 0 0 0 0 0 0 0 0 0 0 0 0 0 0 0
1.98588459850981 1.97511009913252 1.9710854685371 1.98588459850981 1.97511009913252 1.9710854685371 1.98588459850981 1.97511009913252 1.9710854685371 1.98588459850981 1.97511009913252 1.9710854685371 1.98588459850981 1.97511009913252 1.9710854685371 1.98588459850981 1.97511009913252 1.9710854685371 1.98588459850981 1.97511009913252 1.9710854685371 1.98588459850981 1.97511009913252 1.9710854685371 1.98588459850981 1.97511009913252 1.9710854685371 1.98588459850981 1.97511009913252 1.9710854685371 0 0 0 0 0 0 0 0 0 0 0 0 0 0 0 0 0 0 0 0
2.03427523564427 2.05539285474121 1.95273597294065 2.03427523564427 2.05539285474121 1.95273597294065 2.03427523564427 2.05539285474121 1.95273597294065 2.03427523564427 2.05539285474121 1.95273597294065 2.03427523564427 2.05539285474121 1.95273597294065 2.03427523564427 2.05539285474121 1.95273597294065 2.03427523564427 2.05539285474121 1.95273597294065 2.03427523564427 2.05539285474121 1.95273597294065 2.03427523564427 2.05539285474121 1.95273597294065 2.03427523564427 2.05539285474121 1.95273597294065 0 0 0 0 0 0 0 0 0 0 0 0 0 0 0 0 0 0 0 0
1.98449951499622 2.0117240934697 2.02887642548905 1.98449951499622 2.0117240934697 2.02887642548905 1.98449951499622 2.0117240934697 2.02887642548905 1.98449951499622 2.0117240934697 2.02887642548905 1.98449951499622 2.0117240934697 2.02887642548905 1.98449951499622 2.0117240934697 2.02887642548905 1.98449951499622 2.0117240934697 2.02887642548905 1.98449951499622 2.0117240934697 2.02887642548905 1.98449951499622 2.0117240934697 2.02887642548905 1.98449951499622 2.0117240934697 2.02887642548905 0 0 0 0 0 0 0 0 0 0 0 0 0 0 0 0 0 0 0 0
1.82628857219767 2.0066040759678 1.97212147735702 1.82628857219767 2.0066040759678 1.97212147735702 1.82628857219767 2.0066040759678 1.97212147735702 1.82628857219767 2.0066040759678 1.97212147735702 1.82628857219767 2.0066040759678 1.97212147735702 1.82628857219767 2.0066040759678 1.97212147735702 1.82628857219767 2.0066040759678 1.97212147735702 1.82628857219767 2.0066040759678 1.97212147735702 1.82628857219767 2.0066040759678 1.97212147735702 1.82628857219767 2.0066040759678 1.97212147735702 0 0 0 0 0 0 0 0 0 0 0 0 0 0 0 0 0 0 0 0
1.90073489337173 1.98432922698981 2.02009988893402 1.90073489337173 1.98432922698981 2.02009988893402 1.90073489337173 1.98432922698981 2.02009988893402 1.90073489337173 1.98432922698981 2.02009988893402 1.90073489337173 1.98432922698981 2.02009988893402 1.90073489337173 1.98432922698981 2.02009988893402 1.90073489337173 1.98432922698981 2.02009988893402 1.90073489337173 1.98432922698981 2.02009988893402 1.90073489337173 1.98432922698981 2.02009988893402 1.90073489337173 1.98432922698981 2.02009988893402 0 0 0 0 0 0 0 0 0 0 0 0 0 0 0 0 0 0 0 0
2.00506662329536 2.0560386345819 2.01447173436359 2.00506662329536 2.0560386345819 2.01447173436359 2.00506662329536 2.0560386345819 2.01447173436359 2.00506662329536 2.0560386345819 2.01447173436359 2.00506662329536 2.0560386345819 2.01447173436359 2.00506662329536 2.0560386345819 2.01447173436359 2.00506662329536 2.0560386345819 2.01447173436359 2.00506662329536 2.0560386345819 2.01447173436359 2.00506662329536 2.0560386345819 2.01447173436359 2.00506662329536 2.0560386345819 2.01447173436359 0 0 0 0 0 0 0 0 0 0 0 0 0 0 0 0 0 0 0 0
1.9156902070389 1.97611992595627 1.93253949719698 1.9156902070389 1.97611992595627 1.93253949719698 1.9156902070389 1.97611992595627 1.93253949719698 1.9156902070389 1.97611992595627 1.93253949719698 1.9156902070389 1.97611992595627 1.93253949719698 1.9156902070389 1.97611992595627 1.93253949719698 1.9156902070389 1.97611992595627 1.93253949719698 1.9156902070389 1.97611992595627 1.93253949719698 1.9156902070389 1.97611992595627 1.93253949719698 1.9156902070389 1.97611992595627 1.93253949719698 0 0 0 0 0 0 0 0 0 0 0 0 0 0 0 0 0 0 0 0
2.01921886224768 1.98927968856263 1.9770119740298 2.01921886224768 1.98927968856263 1.9770119740298 2.01921886224768 1.98927968856263 1.9770119740298 2.01921886224768 1.98927968856263 1.9770119740298 2.01921886224768 1.98927968856263 1.9770119740298 2.01921886224768 1.98927968856263 1.9770119740298 2.01921886224768 1.98927968856263 1.9770119740298 2.01921886224768 1.98927968856263 1.9770119740298 2.01921886224768 1.98927968856263 1.9770119740298 2.01921886224768 1.98927968856263 1.9770119740298 0 0 0 0 0 0 0 0 0 0 0 0 0 0 0 0 0 0 0 0
2.0987523958786 2.04177433826603 1.99745378611538 2.0987523958786 2.04177433826603 1.99745378611538 2.0987523958786 2.04177433826603 1.99745378611538 2.0987523958786 2.04177433826603 1.99745378611538 2.0987523958786 2.04177433826603 1.99745378611538 2.0987523958786 2.04177433826603 1.99745378611538 2.0987523958786 2.04177433826603 1.99745378611538 2.0987523958786 2.04177433826603 1.99745378611538 2.0987523958786 2.04177433826603 1.99745378611538 2.0987523958786 2.04177433826603 1.99745378611538 0 0 0 0 0 0 0 0 0 0 0 0 0 0 0 0 0 0 0 0
1.94708524316984 2.07524160062159 2.04703631255044 1.94708524316984 2.07524160062159 2.04703631255044 1.94708524316984 2.07524160062159 2.04703631255044 1.94708524316984 2.07524160062159 2.04703631255044 1.94708524316984 2.07524160062159 2.04703631255044 1.94708524316984 2.07524160062159 2.04703631255044 1.94708524316984 2.07524160062159 2.04703631255044 1.94708524316984 2.07524160062159 2.04703631255044 1.94708524316984 2.07524160062159 2.04703631255044 1.94708524316984 2.07524160062159 2.04703631255044 0 0 0 0 0 0 0 0 0 0 0 0 0 0 0 0 0 0 0 0
1.99854799862894 2.17027383428189 1.92987039366865 1.99854799862894 2.17027383428189 1.92987039366865 1.99854799862894 2.17027383428189 1.92987039366865 1.99854799862894 2.17027383428189 1.92987039366865 1.99854799862894 2.17027383428189 1.92987039366865 1.99854799862894 2.17027383428189 1.92987039366865 1.99854799862894 2.17027383428189 1.92987039366865 1.99854799862894 2.17027383428189 1.92987039366865 1.99854799862894 2.17027383428189 1.92987039366865 1.99854799862894 2.17027383428189 1.92987039366865 0 0 0 0 0 0 0 0 0 0 0 0 0 0 0 0 0 0 0 0
2.04403391128274 1.88977030633962 2.01406886586247 2.04403391128274 1.88977030633962 2.01406886586247 2.04403391128274 1.88977030633962 2.01406886586247 2.04403391128274 1.88977030633962 2.01406886586247 2.04403391128274 1.88977030633962 2.01406886586247 2.04403391128274 1.88977030633962 2.01406886586247 2.04403391128274 1.88977030633962 2.01406886586247 2.04403391128274 1.88977030633962 2.01406886586247 2.04403391128274 1.88977030633962 2.01406886586247 2.04403391128274 1.88977030633962 2.01406886586247 0 0 0 0 0 0 0 0 0 0 0 0 0 0 0 0 0 0 0 0
2.03760921870859 1.86803048675309 1.99643280427896 2.03760921870859 1.86803048675309 1.99643280427896 2.03760921870859 1.86803048675309 1.99643280427896 2.03760921870859 1.86803048675309 1.99643280427896 2.03760921870859 1.86803048675309 1.99643280427896 2.03760921870859 1.86803048675309 1.99643280427896 2.03760921870859 1.86803048675309 1.99643280427896 2.03760921870859 1.86803048675309 1.99643280427896 2.03760921870859 1.86803048675309 1.99643280427896 2.03760921870859 1.86803048675309 1.99643280427896 0 0 0 0 0 0 0 0 0 0 0 0 0 0 0 0 0 0 0 0
1.93685333801055 2.01567190825175 2.03440099603588 1.93685333801055 2.01567190825175 2.03440099603588 1.93685333801055 2.01567190825175 2.03440099603588 1.93685333801055 2.01567190825175 2.03440099603588 1.93685333801055 2.01567190825175 2.03440099603588 1.93685333801055 2.01567190825175 2.03440099603588 1.93685333801055 2.01567190825175 2.03440099603588 1.93685333801055 2.01567190825175 2.03440099603588 1.93685333801055 2.01567190825175 2.03440099603588 1.93685333801055 2.01567190825175 2.03440099603588 0 0 0 0 0 0 0 0 0 0 0 0 0 0 0 0 0 0 0 0
2.06487227606268 1.9914268601605 2.06806818635515 2.06487227606268 1.9914268601605 2.06806818635515 2.06487227606268 1.9914268601605 2.06806818635515 2.06487227606268 1.9914268601605 2.06806818635515 2.06487227606268 1.9914268601605 2.06806818635515 2.06487227606268 1.9914268601605 2.06806818635515 2.06487227606268 1.9914268601605 2.06806818635515 2.06487227606268 1.9914268601605 2.06806818635515 2.06487227606268 1.9914268601605 2.06806818635515 2.06487227606268 1.9914268601605 2.06806818635515 0 0 0 0 0 0 0 0 0 0 0 0 0 0 0 0 0 0 0 0
1.90961384968811 2.03312590627051 1.94607612577411 1.90961384968811 2.03312590627051 1.94607612577411 1.90961384968811 2.03312590627051 1.94607612577411 1.90961384968811 2.03312590627051 1.94607612577411 1.90961384968811 2.03312590627051 1.94607612577411 1.90961384968811 2.03312590627051 1.94607612577411 1.90961384968811 2.03312590627051 1.94607612577411 1.90961384968811 2.03312590627051 1.94607612577411 1.90961384968811 2.03312590627051 1.94607612577411 1.90961384968811 2.03312590627051 1.94607612577411 0 0 0 0 0 0 0 0 0 0 0 0 0 0 0 0 0 0 0 0
2.02015465392167 2.03565379180889 1.99877488939781 2.02015465392167 2.03565379180889 1.99877488939781 2.02015465392167 2.03565379180889 1.99877488939781 2.02015465392167 2.03565379180889 1.99877488939781 2.02015465392167 2.03565379180889 1.99877488939781 2.02015465392167 2.03565379180889 1.99877488939781 2.02015465392167 2.03565379180889 1.99877488939781 2.02015465392167 2.03565379180889 1.99877488939781 2.02015465392167 2.03565379180889 1.99877488939781 2.02015465392167 2.03565379180889 1.99877488939781 0 0 0 0 0 0 0 0 0 0 0 0 0 0 0 0 0 0 0 0
2.04286680067912 2.08098548404593 2.03215069676618 2.04286680067912 2.08098548404593 2.03215069676618 2.04286680067912 2.08098548404593 2.03215069676618 2.04286680067912 2.08098548404593 2.03215069676618 2.04286680067912 2.08098548404593 2.03215069676618 2.04286680067912 2.08098548404593 2.03215069676618 2.04286680067912 2.08098548404593 3.97223127032658 4.03385995158858 4.07497257887453 3.97223127032658 4.03385995158858 4.07497257887453 3.97223127032658 4.03385995158858 4.07497257887453 3.97223127032658 4.03385995158858 4.07497257887453 3.97223127032658 4.03385995158858 4.07497257887453 3.97223127032658 4.03385995158858 4.07497257887453 3.97223127032658 4.03385995158858 4.07497257887453 3.97223127032658 4.03385995158858 4.07497257887453 3.97223127032658 4.03385995158858 4.07497257887453 3.97223127032658 4.03385995158858 4.07497257887453
2.03823727581313 1.96238940333805 1.95399947078284 2.03823727581313 1.96238940333805 1.95399947078284 2.03823727581313 1.96238940333805 1.95399947078284 2.03823727581313 1.96238940333805 1.95399947078284 2.03823727581313 1.96238940333805 1.95399947078284 2.03823727581313 1.96238940333805 1.95399947078284 2.03823727581313 1.96238940333805 3.960234902708 3.96538668771534 4.00750686452649 3.960234902708 3.96538668771534 4.00750686452649 3.960234902708 3.96538668771534 4.00750686452649 3.960234902708 3.96538668771534 4.00750686452649 3.960234902708 3.96538668771534 4.00750686452649 3.960234902708 3.96538668771534 4.00750686452649 3.960234902708 3.96538668771534 4.00750686452649 3.960234902708 3.96538668771534 4.00750686452649 3.960234902708 3.96538668771534 4.00750686452649 3.960234902708 3.96538668771534 4.00750686452649
2.08561943255278 1.98850280249899 1.88010037010576 2.08561943255278 1.98850280249899 1.88010037010576 2.08561943255278 1.98850280249899 1.88010037010576 2.08561943255278 1.98850280249899 1.88010037010576 2.08561943255278 1.98850280249899 1.88010037010576 2.08561943255278 1.98850280249899 1.88010037010576 2.08561943255278 1.98850280249899 3.96393905317643 4.03456968904677 4.00383431612499 3.96393905317643 4.03456968904677 4.00383431612499 3.96393905317643 4.03456968904677 4.00383431612499 3.96393905317643 4.03456968904677 4.00383431612499 3.96393905317643 4.03456968904677 4.00383431612499 3.96393905317643 4.03456968904677 4.00383431612499 3.96393905317643 4.03456968904677 4.00383431612499 3.96393905317643 4.03456968904677 4.00383431612499 3.96393905317643 4.03456968904677 4.00383431612499 3.96393905317643 4.03456968904677 4.00383431612499
1.94306482625975 2.01977098316295 1.99054211153953 1.94306482625975 2.01977098316295 1.99054211153953 1.94306482625975 2.01977098316295 1.99054211153953 1.94306482625975 2.01977098316295 1.99054211153953 1.94306482625975 2.01977098316295 1.99054211153953 1.94306482625975 2.01977098316295 1.99054211153953 1.94306482625975 2.01977098316295 3.96546468453836 3.9506792074326 4.01739802803269 3.96546468453836 3.9506792074326 4.01739802803269 3.96546468453836 3.9506792074326 4.01739802803269 3.96546468453836 3.9506792074326 4.01739802803269 3.96546468453836 3.9506792074326 4.01739802803269 3.96546468453836 3.9506792074326 4.01739802803269 3.96546468453836 3.9506792074326 4.01739802803269 3.96546468453836 3.9506792074326 4.01739802803269 3.96546468453836 3.9506792074326 4.01739802803269 3.96546468453836 3.9506792074326 4.01739802803269
2.05345127546084 2.00482361684671 2.04817710819282 2.05345127546084 2.00482361684671 2.04817710819282 2.05345127546084 2.00482361684671 2.04817710819282 2.05345127546084 2.00482361684671 2.04817710819282 2.05345127546084 2.00482361684671 2.04817710819282 2.05345127546084 2.00482361684671 2.04817710819282 2.05345127546084 2.00482361684671 3.95202091066641 4.06038291721366 3.95028010612238 3.95202091066641 4.06038291721366 3.95028010612238 3.95202091066641 4.06038291721366 3.95028010612238 3.95202091066641 4.06038291721366 3.95028010612238 3.95202091066641 4.06038291721366 3.95028010612238 3.95202091066641 4.06038291721366 3.95028010612238 3.95202091066641 4.06038291721366 3.95028010612238 3.95202091066641 4.06038291721366 3.95028010612238 3.95202091066641 4.06038291721366 3.95028010612238 3.95202091066641 4.06038291721366 3.95028010612238
1.98086080281612 2.03606530182035 2.04102954670889 1.98086080281612 2.03606530182035 2.04102954670889 1.98086080281612 2.03606530182035 2.04102954670889 1.98086080281612 2.03606530182035 2.04102954670889 1.98086080281612 2.03606530182035 2.04102954670889 1.98086080281612 2.03606530182035 2.04102954670889 1.98086080281612 2.03606530182035 4.06486211953344 4.04186690715956 4.01302785345448 4.06486211953344 4.04186690715956 4.01302785345448 4.06486211953344 4.04186690715956 4.01302785345448 4.06486211953344 4.04186690715956 4.01302785345448 4.06486211953344 4.04186690715956 4.01302785345448 4.06486211953344 4.04186690715956 4.01302785345448 4.06486211953344 4.04186690715956 4.01302785345448 4.06486211953344 4.04186690715956 4.01302785345448 4.06486211953344 4.04186690715956 4.01302785345448 4.06486211953344 4.04186690715956 4.01302785345448
2.15588940089022 2.0028102367474 1.9690276145262 2.15588940089022 2.0028102367474 1.9690276145262 2.15588940089022 2.0028102367474 1.9690276145262 2.15588940089022 2.0028102367474 1.9690276145262 2.15588940089022 2.0028102367474 1.9690276145262 2.15588940089022 2.0028102367474 1.9690276145262 2.15588940089022 2.0028102367474 4.00131653736753 3.95261702498672 4.00002790287748 4.00131653736753 3.95261702498672 4.00002790287748 4.00131653736753 3.95261702498672 4.00002790287748 4.00131653736753 3.95261702498672 4.00002790287748 4.00131653736753 3.95261702498672 4.00002790287748 4.00131653736753 3.95261702498672 4.00002790287748 4.00131653736753 3.95261702498672 4.00002790287748 4.00131653736753 3.95261702498672 4.00002790287748 4.00131653736753 3.95261702498672 4.00002790287748 4.00131653736753 3.95261702498672 4.00002790287748
2.05290387419883 1.97013439385298 2.02669390200071 2.05290387419883 1.97013439385298 2.02669390200071 2.05290387419883 1.97013439385298 2.02669390200071 2.05290387419883 1.97013439385298 2.02669390200071 2.05290387419883 1.97013439385298 2.02669390200071 2.05290387419883 1.97013439385298 2.02669390200071 2.05290387419883 1.97013439385298 4.1164380668935 3.86667633033704 3.945944694854 4.1164380668935 3.86667633033704 3.945944694854 4.1164380668935 3.86667633033704 3.945944694854 4.1164380668935 3.86667633033704 3.945944694854 4.1164380668935 3.86667633033704 3.945944694854 4.1164380668935 3.86667633033704 3.945944694854 4.1164380668935 3.86667633033704 3.945944694854 4.1164380668935 3.86667633033704 3.945944694854 4.1164380668935 3.86667633033704 3.945944694854 4.1164380668935 3.86667633033704 3.945944694854
2.00398230255909 1.93718274105856 2.00447441882596 2.00398230255909 1.93718274105856 2.00447441882596 2.00398230255909 1.93718274105856 2.00447441882596 2.00398230255909 1.93718274105856 2.00447441882596 2.00398230255909 1.93718274105856 2.00447441882596 2.00398230255909 1.93718274105856 2.00447441882596 2.00398230255909 1.93718274105856 4.03174109686133 4.00759652096711 3.93167563794992 4.03174109686133 4.00759652096711 3.93167563794992 4.03174109686133 4.00759652096711 3.93167563794992 4.03174109686133 4.00759652096711 3.93167563794992 4.03174109686133 4.00759652096711 3.93167563794992 4.03174109686133 4.00759652096711 3.93167563794992 4.03174109686133 4.00759652096711 3.93167563794992 4.03174109686133 4.00759652096711 3.93167563794992 4.03174109686133 4.00759652096711 3.93167563794992 4.03174109686133 4.00759652096711 3.93167563794992
2.1157071068728 1.95757686935188 2.0211193596458 2.1157071068728 1.95757686935188 2.0211193596458 2.1157071068728 1.95757686935188 2.0211193596458 2.1157071068728 1.95757686935188 2.0211193596458 2.1157071068728 1.95757686935188 2.0211193596458 2.1157071068728 1.95757686935188 2.0211193596458 2.1157071068728 1.95757686935188 4.0566448521944 3.96731273444152 3.9746256343945 4.0566448521944 3.96731273444152 3.9746256343945 4.0566448521944 3.96731273444152 3.9746256343945 4.0566448521944 3.96731273444152 3.9746256343945 4.0566448521944 3.96731273444152 3.9746256343945 4.0566448521944 3.96731273444152 3.9746256343945 4.0566448521944 3.96731273444152 3.9746256343945 4.0566448521944 3.96731273444152 3.9746256343945 4.0566448521944 3.96731273444152 3.9746256343945 4.0566448521944 3.96731273444152 3.9746256343945
1.89946493953087 1.95802537457235 1.94779840146431 1.89946493953087 1.95802537457235 1.94779840146431 1.89946493953087 1.95802537457235 1.94779840146431 1.89946493953087 1.95802537457235 1.94779840146431 1.89946493953087 1.95802537457235 1.94779840146431 1.89946493953087 1.95802537457235 1.94779840146431 1.89946493953087 1.95802537457235 3.98540100163834 4.055448401051 4.0466124255682 3.98540100163834 4.055448401051 4.0466124255682 3.98540100163834 4.055448401051 4.0466124255682 3.98540100163834 4.055448401051 4.0466124255682 3.98540100163834 4.055448401051 4.0466124255682 3.98540100163834 4.055448401051 4.0466124255682 3.98540100163834 4.055448401051 4.0466124255682 3.98540100163834 4.055448401051 4.0466124255682 3.98540100163834 4.055448401051 4.0466124255682 3.98540100163834 4.055448401051 4.0466124255682
1.96404315097421 1.95497057709423 1.9955319398195 1.96404315097421 1.95497057709423 1.9955319398195 1.96404315097421 1.95497057709423 1.9955319398195 1.96404315097421 1.95497057709423 1.9955319398195 1.96404315097421 1.95497057709423 1.9955319398195 1.96404315097421 1.95497057709423 1.9955319398195 1.96404315097421 1.95497057709423 3.94269503442884 4.03153691679036 3.99185740387911 3.94269503442884 4.03153691679036 3.99185740387911 3.94269503442884 4.03153691679036 3.99185740387911 3.94269503442884 4.03153691679036 3.99185740387911 3.94269503442884 4.03153691679036 3.99185740387911 3.94269503442884 4.03153691679036 3.99185740387911 3.94269503442884 4.03153691679036 3.99185740387911 3.94269503442884 4.03153691679036 3.99185740387911 3.94269503442884 4.03153691679036 3.99185740387911 3.94269503442884 4.03153691679036 3.99185740387911
2.01810573883375 2.01164048368379 2.0671907516469 2.01810573883375 2.01164048368379 2.0671907516469 2.01810573883375 2.01164048368379 2.0671907516469 2.01810573883375 2.01164048368379 2.0671907516469 2.01810573883375 2.01164048368379 2.0671907516469 2.01810573883375 2.01164048368379 2.0671907516469 2.01810573883375 2.01164048368379 3.9678758955865 4.08564173645973 4.03823690895445 3.9678758955865 4.08564173645973 4.03823690895445 3.9678758955865 4.08564173645973 4.03823690895445 3.9678758955865 4.08564173645973 4.03823690895445 3.9678758955865 4.08564173645973 4.03823690895445 3.9678758955865 4.08564173645973 4.03823690895445 3.9678758955865 4.08564173645973 4.03823690895445 3.9678758955865 4.08564173645973 4.03823690895445 3.9678758955865 4.08564173645973 4.03823690895445 3.9678758955865 4.08564173645973 4.03823690895445
2.01241550130363 2.01676677428365 2.06148003032919 2.01241550130363 2.01676677428365 2.06148003032919 2.01241550130363 2.01676677428365 2.06148003032919 2.01241550130363 2.01676677428365 2.06148003032919 2.01241550130363 2.01676677428365 2.06148003032919 2.01241550130363 2.01676677428365 2.06148003032919 2.01241550130363 2.01676677428365 4.0227835897215 4.04064542696781 4.09614423213499 4.0227835897215 4.04064542696781 4.09614423213499 4.0227835897215 4.04064542696781 4.09614423213499 4.0227835897215 4.04064542696781 4.09614423213499 4.0227835897215 4.04064542696781 4.09614423213499 4.0227835897215 4.04064542696781 4.09614423213499 4.0227835897215 4.04064542696781 4.09614423213499 4.0227835897215 4.04064542696781 4.09614423213499 4.0227835897215 4.04064542696781 4.09614423213499 4.0227835897215 4.04064542696781 4.09614423213499
2.01469498482485 2.0292259913575 1.93655383796866 2.01469498482485 2.0292259913575 1.93655383796866 2.01469498482485 2.0292259913575 1.93655383796866 2.01469498482485 2.0292259913575 1.93655383796866 2.01469498482485 2.0292259913575 1.93655383796866 2.01469498482485 2.0292259913575 1.93655383796866 2.01469498482485 2.0292259913575 4.05217359087793 4.07346864262089 3.99070908803727 4.05217359087793 4.07346864262089 3.99070908803727 4.05217359087793 4.07346864262089 3.99070908803727 4.05217359087793 4.07346864262089 3.99070908803727 4.05217359087793 4.07346864262089 3.99070908803727 4.05217359087793 4.07346864262089 3.99070908803727 4.05217359087793 4.07346864262089 3.99070908803727 4.05217359087793 4.07346864262089 3.99070908803727 4.05217359087793 4.07346864262089 3.99070908803727 4.05217359087793 4.07346864262089 3.99070908803727
2.00576712317026 2.00731996061248 1.94073396865085 2.00576712317026 2.00731996061248 1.94073396865085 2.00576712317026 2.00731996061248 1.94073396865085 2.00576712317026 2.00731996061248 1.94073396865085 2.00576712317026 2.00731996061248 1.94073396865085 2.00576712317026 2.00731996061248 1.94073396865085 2.00576712317026 2.00731996061248 3.97166484728277 3.9836082420685 3.99375189069708 3.97166484728277 3.9836082420685 3.99375189069708 3.97166484728277 3.9836082420685 3.99375189069708 3.97166484728277 3.9836082420685 3.99375189069708 3.97166484728277 3.9836082420685 3.99375189069708 3.97166484728277 3.9836082420685 3.99375189069708 3.97166484728277 3.9836082420685 3.99375189069708 3.97166484728277 3.9836082420685 3.99375189069708 3.97166484728277 3.9836082420685 3.99375189069708 3.97166484728277 3.9836082420685 3.99375189069708
2.02785774609974 2.01666509198389 1.92304066131804 2.02785774609974 2.01666509198389 1.92304066131804 2.02785774609974 2.01666509198389 1.92304066131804 2.02785774609974 2.01666509198389 1.92304066131804 2.02785774609974 2.01666509198389 1.92304066131804 2.02785774609974 2.01666509198389 1.92304066131804 2.02785774609974 2.01666509198389 4.01465045303835 4.05582588811091 4.06775666638492 4.01465045303835 4.05582588811091 4.06775666638492 4.01465045303835 4.05582588811091 4.06775666638492 4.01465045303835 4.05582588811091 4.06775666638492 4.01465045303835 4.05582588811091 4.06775666638492 4.01465045303835 4.05582588811091 4.06775666638492 4.01465045303835 4.05582588811091 4.06775666638492 4.01465045303835 4.05582588811091 4.06775666638492 4.01465045303835 4.05582588811091 4.06775666638492 4.01465045303835 4.05582588811091 4.06775666638492
2.0162740705058 2.01216404813984 2.00375048684368 2.0162740705058 2.01216404813984 2.00375048684368 2.0162740705058 2.01216404813984 2.00375048684368 2.0162740705058 2.01216404813984 2.00375048684368 2.0162740705058 2.01216404813984 2.00375048684368 2.0162740705058 2.01216404813984 2.00375048684368 2.0162740705058 2.01216404813984 3.99153228043695 4.01637232875162 4.00330773200317 3.99153228043695 4.01637232875162 4.00330773200317 3.99153228043695 4.01637232875162 4.00330773200317 3.99153228043695 4.01637232875162 4.00330773200317 3.99153228043695 4.01637232875162 4.00330773200317 3.99153228043695 4.01637232875162 4.00330773200317 3.99153228043695 4.01637232875162 4.00330773200317 3.99153228043695 4.01637232875162 4.00330773200317 3.99153228043695 4.01637232875162 4.00330773200317 3.99153228043695 4.01637232875162 4.00330773200317
1.94888934764514 2.10045421197084 2.09179045084557 1.94888934764514 2.10045421197084 2.09179045084557 1.94888934764514 2.10045421197084 2.09179045084557 1.94888934764514 2.10045421197084 2.09179045084557 1.94888934764514 2.10045421197084 2.09179045084557 1.94888934764514 2.10045421197084 2.09179045084557 1.94888934764514 2.10045421197084 3.93951588650322 3.94374133131522 4.04456200464042 3.93951588650322 3.94374133131522 4.04456200464042 3.93951588650322 3.94374133131522 4.04456200464042 3.93951588650322 3.94374133131522 4.04456200464042 3.93951588650322 3.94374133131522 4.04456200464042 3.93951588650322 3.94374133131522 4.04456200464042 3.93951588650322 3.94374133131522 4.04456200464042 3.93951588650322 3.94374133131522 4.04456200464042 3.93951588650322 3.94374133131522 4.04456200464042 3.93951588650322 3.94374133131522 4.04456200464042
1.96485628486979 2.04313899832861 2.02021435376029 1.96485628486979 2.04313899832861 2.02021435376029 1.96485628486979 2.04313899832861 2.02021435376029 1.96485628486979 2.04313899832861 2.02021435376029 1.96485628486979 2.04313899832861 2.02021435376029 1.96485628486979 2.04313899832861 2.02021435376029 1.96485628486979 2.04313899832861 4.09405508888111 4.04041283305971 4.04273049107581 4.09405508888111 4.04041283305971 4.04273049107581 4.09405508888111 4.04041283305971 4.04273049107581 4.09405508888111 4.04041283305971 4.04273049107581 4.09405508888111 4.04041283305971 4.04273049107581 4.09405508888111 4.04041283305971 4.04273049107581 4.09405508888111 4.04041283305971 4.04273049107581 4.09405508888111 4.04041283305971 4.04273049107581 4.09405508888111 4.04041283305971 4.04273049107581 4.09405508888111 4.04041283305971 4.04273049107581
2.07437982243062 2.01367263895163 1.96965547749054 2.07437982243062 2.01367263895163 1.96965547749054 2.07437982243062 2.01367263895163 1.96965547749054 2.07437982243062 2.01367263895163 1.96965547749054 2.07437982243062 2.01367263895163 1.96965547749054 2.07437982243062 2.01367263895163 1.96965547749054 2.07437982243062 2.01367263895163 4.0567370000684 4.04479036950696 4.04393323367779 4.0567370000684 4.04479036950696 4.04393323367779 4.0567370000684 4.04479036950696 4.04393323367779 4.0567370000684 4.04479036950696 4.04393323367779 4.0567370000684 4.04479036950696 4.04393323367779 4.0567370000684 4.04479036950696 4.04393323367779 4.0567370000684 4.04479036950696 4.04393323367779 4.0567370000684 4.04479036950696 4.04393323367779 4.0567370000684 4.04479036950696 4.04393323367779 4.0567370000684 4.04479036950696 4.04393323367779
1.93569839060544 1.98100832004756 1.99226474041777 1.93569839060544 1.98100832004756 1.99226474041777 1.93569839060544 1.98100832004756 1.99226474041777 1.93569839060544 1.98100832004756 1.99226474041777 1.93569839060544 1.98100832004756 1.99226474041777 1.93569839060544 1.98100832004756 1.99226474041777 1.93569839060544 1.98100832004756 3.99421364601144 3.96022120835487 4.08200383936832 3.99421364601144 3.96022120835487 4.08200383936832 3.99421364601144 3.96022120835487 4.08200383936832 3.99421364601144 3.96022120835487 4.08200383936832 3.99421364601144 3.96022120835487 4.08200383936832 3.99421364601144 3.96022120835487 4.08200383936832 3.99421364601144 3.96022120835487 4.08200383936832 3.99421364601144 3.96022120835487 4.08200383936832 3.99421364601144 3.96022120835487 4.08200383936832 3.99421364601144 3.96022120835487 4.08200383936832
1.99937611218879 2.07384699532603 2.04566456529626 1.99937611218879 2.07384699532603 2.04566456529626 1.99937611218879 2.07384699532603 2.04566456529626 1.99937611218879 2.07384699532603 2.04566456529626 1.99937611218879 2.07384699532603 2.04566456529626 1.99937611218879 2.07384699532603 2.04566456529626 1.99937611218879 2.07384699532603 4.03016407987514 4.01743025896239 4.00366525565218 4.03016407987514 4.01743025896239 4.00366525565218 4.03016407987514 4.01743025896239 4.00366525565218 4.03016407987514 4.01743025896239 4.00366525565218 4.03016407987514 4.01743025896239 4.00366525565218 4.03016407987514 4.01743025896239 4.00366525565218 4.03016407987514 4.01743025896239 4.00366525565218 4.03016407987514 4.01743025896239 4.00366525565218 4.03016407987514 4.01743025896239 4.00366525565218 4.03016407987514 4.01743025896239 4.00366525565218
1.98980654898793 2.07278427581354 1.95473050811581 1.98980654898793 2.07278427581354 1.95473050811581 1.98980654898793 2.07278427581354 1.95473050811581 1.98980654898793 2.07278427581354 1.95473050811581 1.98980654898793 2.07278427581354 1.95473050811581 1.98980654898793 2.07278427581354 1.95473050811581 1.98980654898793 2.07278427581354 3.95167778038388 3.91834054646181 3.9928121324063 3.95167778038388 3.91834054646181 3.9928121324063 3.95167778038388 3.91834054646181 3.9928121324063 3.95167778038388 3.91834054646181 3.9928121324063 3.95167778038388 3.91834054646181 3.9928121324063 3.95167778038388 3.91834054646181 3.9928121324063 3.95167778038388 3.91834054646181 3.9928121324063 3.95167778038388 3.91834054646181 3.9928121324063 3.95167778038388 3.91834054646181 3.9928121324063 3.95167778038388 3.91834054646181 3.9928121324063
2.02010292450477 1.90546042134907 1.9857146676943 2.02010292450477 1.90546042134907 1.9857146676943 2.02010292450477 1.90546042134907 1.9857146676943 2.02010292450477 1.90546042134907 1.9857146676943 2.02010292450477 1.90546042134907 1.9857146676943 2.02010292450477 1.90546042134907 1.9857146676943 2.02010292450477 1.90546042134907 3.97329186121406 4.00396521673734 3.99059903696612 3.97329186121406 4.00396521673734 3.99059903696612 3.97329186121406 4.00396521673734 3.99059903696612 3.97329186121406 4.00396521673734 3.99059903696612 3.97329186121406 4.00396521673734 3.99059903696612 3.97329186121406 4.00396521673734 3.99059903696612 3.97329186121406 4.00396521673734 3.99059903696612 3.97329186121406 4.00396521673734 3.99059903696612 3.97329186121406 4.00396521673734 3.99059903696612 3.97329186121406 4.00396521673734 3.99059903696612
1.93705322856096 1.94750150134269 2.02614664992264 1.93705322856096 1.94750150134269 2.02614664992264 1.93705322856096 1.94750150134269 2.02614664992264 1.93705322856096 1.94750150134269 2.02614664992264 1.93705322856096 1.94750150134269 2.02614664992264 1.93705322856096 1.94750150134269 2.02614664992264 1.93705322856096 1.94750150134269 4.04615179968539 3.96155894038706 3.98749604190523 4.04615179968539 3.96155894038706 3.98749604190523 4.04615179968539 3.96155894038706 3.98749604190523 4.04615179968539 3.96155894038706 3.98749604190523 4.04615179968539 3.96155894038706 3.98749604190523 4.04615179968539 3.96155894038706 3.98749604190523 4.04615179968539 3.96155894038706 3.98749604190523 4.04615179968539 3.96155894038706 3.98749604190523 4.04615179968539 3.96155894038706 3.98749604190523 4.04615179968539 3.96155894038706 3.98749604190523
1.90431095045105 2.02641828356588 2.04368733170901 1.90431095045105 2.02641828356588 2.04368733170901 1.90431095045105 2.02641828356588 2.04368733170901 1.90431095045105 2.02641828356588 2.04368733170901 1.90431095045105 2.02641828356588 2.04368733170901 1.90431095045105 2.02641828356588 2.04368733170901 1.90431095045105 2.02641828356588 4.01958856573946 3.96124729054506 4.03375179509016 4.01958856573946 3.96124729054506 4.03375179509016 4.01958856573946 3.96124729054506 4.03375179509016 4.01958856573946 3.96124729054506 4.03375179509016 4.01958856573946 3.96124729054506 4.03375179509016 4.01958856573946 3.96124729054506 4.03375179509016 4.01958856573946 3.96124729054506 4.03375179509016 4.01958856573946 3.96124729054506 4.03375179509016 4.01958856573946 3.96124729054506 4.03375179509016 4.01958856573946 3.96124729054506 4.03375179509016
1.96895919245311 2.00164096181209 1.93203408043027 1.96895919245311 2.00164096181209 1.93203408043027 1.96895919245311 2.00164096181209 1.93203408043027 1.96895919245311 2.00164096181209 1.93203408043027 1.96895919245311 2.00164096181209 1.93203408043027 1.96895919245311 2.00164096181209 1.93203408043027 1.96895919245311 2.00164096181209 4.02296757832623 3.99737046623973 4.00249553129617 4.02296757832623 3.99737046623973 4.00249553129617 4.02296757832623 3.99737046623973 4.00249553129617 4.02296757832623 3.99737046623973 4.00249553129617 4.02296757832623 3.99737046623973 4.00249553129617 4.02296757832623 3.99737046623973 4.00249553129617 4.02296757832623 3.99737046623973 4.00249553129617 4.02296757832623 3.99737046623973 4.00249553129617 4.02296757832623 3.99737046623973 4.00249553129617 4.02296757832623 3.99737046623973 4.00249553129617
2.01806252143614 1.83743278253455 2.00016423027703 2.01806252143614 1.83743278253455 2.00016423027703 2.01806252143614 1.83743278253455 2.00016423027703 2.01806252143614 1.83743278253455 2.00016423027703 2.01806252143614 1.83743278253455 2.00016423027703 2.01806252143614 1.83743278253455 2.00016423027703 2.01806252143614 1.83743278253455 3.98504358791186 4.02517388925048 3.94780331196545 3.98504358791186 4.02517388925048 3.94780331196545 3.98504358791186 4.02517388925048 3.94780331196545 3.98504358791186 4.02517388925048 3.94780331196545 3.98504358791186 4.02517388925048 3.94780331196545 3.98504358791186 4.02517388925048 3.94780331196545 3.98504358791186 4.02517388925048 3.94780331196545 3.98504358791186 4.02517388925048 3.94780331196545 3.98504358791186 4.02517388925048 3.94780331196545 3.98504358791186 4.02517388925048 3.94780331196545
2.00034560445603 2.1106314854681 1.97996346207836 2.00034560445603 2.1106314854681 1.97996346207836 2.00034560445603 2.1106314854681 1.97996346207836 2.00034560445603 2.1106314854681 1.97996346207836 2.00034560445603 2.1106314854681 1.97996346207836 2.00034560445603 2.1106314854681 1.97996346207836 2.00034560445603 2.1106314854681 3.93191143118058 3.91954078629976 3.95688171683835 3.93191143118058 3.91954078629976 3.95688171683835 3.93191143118058 3.91954078629976 3.95688171683835 3.93191143118058 3.91954078629976 3.95688171683835 3.93191143118058 3.91954078629976 3.95688171683835 3.93191143118058 3.91954078629976 3.95688171683835 3.93191143118058 3.91954078629976 3.95688171683835 3.93191143118058 3.91954078629976 3.95688171683835 3.93191143118058 3.91954078629976 3.95688171683835 3.93191143118058 3.91954078629976 3.95688171683835
1.9143078356329 2.05660270963451 2.02130914713815 1.9143078356329 2.05660270963451 2.02130914713815 1.9143078356329 2.05660270963451 2.02130914713815 1.9143078356329 2.05660270963451 2.02130914713815 1.9143078356329 2.05660270963451 2.02130914713815 1.9143078356329 2.05660270963451 2.02130914713815 1.9143078356329 2.05660270963451 4.06750751251967 4.06783432980555 3.99076197718417 4.06750751251967 4.06783432980555 3.99076197718417 4.06750751251967 4.06783432980555 3.99076197718417 4.06750751251967 4.06783432980555 3.99076197718417 4.06750751251967 4.06783432980555 3.99076197718417 4.06750751251967 4.06783432980555 3.99076197718417 4.06750751251967 4.06783432980555 3.99076197718417 4.06750751251967 4.06783432980555 3.99076197718417 4.06750751251967 4.06783432980555 3.99076197718417 4.06750751251967 4.06783432980555 3.99076197718417
2.00982069842207 2.07280225894925 2.08336197595015 2.00982069842207 2.07280225894925 2.08336197595015 2.00982069842207 2.07280225894925 2.08336197595015 2.00982069842207 2.07280225894925 2.08336197595015 2.00982069842207 2.07280225894925 2.08336197595015 2.00982069842207 2.07280225894925 2.08336197595015 2.00982069842207 2.07280225894925 4.09821054350355 4.01058442926696 3.98243814984529 4.09821054350355 4.01058442926696 3.98243814984529 4.09821054350355 4.01058442926696 3.98243814984529 4.09821054350355 4.01058442926696 3.98243814984529 4.09821054350355 4.01058442926696 3.98243814984529 4.09821054350355 4.01058442926696 3.98243814984529 4.09821054350355 4.01058442926696 3.98243814984529 4.09821054350355 4.01058442926696 3.98243814984529 4.09821054350355 4.01058442926696 3.98243814984529 4.09821054350355 4.01058442926696 3.98243814984529
1.99123231652653 1.9771507567226 1.97257035271538 1.99123231652653 1.9771507567226 1.97257035271538 1.99123231652653 1.9771507567226 1.97257035271538 1.99123231652653 1.9771507567226 1.97257035271538 1.99123231652653 1.9771507567226 1.97257035271538 1.99123231652653 1.9771507567226 1.97257035271538 1.99123231652653 1.9771507567226 4.03769113112434 4.00169823742551 4.02102119593478 4.03769113112434 4.00169823742551 4.02102119593478 4.03769113112434 4.00169823742551 4.02102119593478 4.03769113112434 4.00169823742551 4.02102119593478 4.03769113112434 4.00169823742551 4.02102119593478 4.03769113112434 4.00169823742551 4.02102119593478 4.03769113112434 4.00169823742551 4.02102119593478 4.03769113112434 4.00169823742551 4.02102119593478 4.03769113112434 4.00169823742551 4.02102119593478 4.03769113112434 4.00169823742551 4.02102119593478
2.07485903196784 2.03793085690955 1.95626534948987 2.07485903196784 2.03793085690955 1.95626534948987 2.07485903196784 2.03793085690955 1.95626534948987 2.07485903196784 2.03793085690955 1.95626534948987 2.07485903196784 2.03793085690955 1.95626534948987 2.07485903196784 2.03793085690955 1.95626534948987 2.07485903196784 2.03793085690955 4.03760534297017 4.01081505165445 4.07121296122693 4.03760534297017 4.01081505165445 4.07121296122693 4.03760534297017 4.01081505165445 4.07121296122693 4.03760534297017 4.01081505165445 4.07121296122693 4.03760534297017 4.01081505165445 4.07121296122693 4.03760534297017 4.01081505165445 4.07121296122693 4.03760534297017 4.01081505165445 4.07121296122693 4.03760534297017 4.01081505165445 4.07121296122693 4.03760534297017 4.01081505165445 4.07121296122693 4.03760534297017 4.01081505165445 4.07121296122693
1.96401086038394 1.99250985902822 2.010895868326 1.96401086038394 1.99250985902822 2.010895868326 1.96401086038394 1.99250985902822 2.010895868326 1.96401086038394 1.99250985902822 2.010895868326 1.96401086038394 1.99250985902822 2.010895868326 1.96401086038394 1.99250985902822 2.010895868326 1.96401086038394 1.99250985902822 3.97662462207073 4.03635236287366 3.98759307405399 3.97662462207073 4.03635236287366 3.98759307405399 3.97662462207073 4.03635236287366 3.98759307405399 3.97662462207073 4.03635236287366 3.98759307405399 3.97662462207073 4.03635236287366 3.98759307405399 3.97662462207073 4.03635236287366 3.98759307405399 3.97662462207073 4.03635236287366 3.98759307405399 3.97662462207073 4.03635236287366 3.98759307405399 3.97662462207073 4.03635236287366 3.98759307405399 3.97662462207073 4.03635236287366 3.98759307405399
1.9304812239701 2.01136136534731 1.91701801131904 1.9304812239701 2.01136136534731 1.91701801131904 1.9304812239701 2.01136136534731 1.91701801131904 1.9304812239701 2.01136136534731 1.91701801131904 1.9304812239701 2.01136136534731 1.91701801131904 1.9304812239701 2.01136136534731 1.91701801131904 1.9304812239701 2.01136136534731 3.96841223416925 4.05200053919703 3.99927417206668 3.96841223416925 4.05200053919703 3.99927417206668 3.96841223416925 4.05200053919703 3.99927417206668 3.96841223416925 4.05200053919703 3.99927417206668 3.96841223416925 4.05200053919703 3.99927417206668 3.96841223416925 4.05200053919703 3.99927417206668 3.96841223416925 4.05200053919703 3.99927417206668 3.96841223416925 4.05200053919703 3.99927417206668 3.96841223416925 4.05200053919703 3.99927417206668 3.96841223416925 4.05200053919703 3.99927417206668
1.94053808383291 2.17948263606679 1.97202610208455 1.94053808383291 2.17948263606679 1.97202610208455 1.94053808383291 2.17948263606679 1.97202610208455 1.94053808383291 2.17948263606679 1.97202610208455 1.94053808383291 2.17948263606679 1.97202610208455 1.94053808383291 2.17948263606679 1.97202610208455 1.94053808383291 2.17948263606679 3.9261043589739 4.07378706614858 3.98673751988054 3.9261043589739 4.07378706614858 3.98673751988054 3.9261043589739 4.07378706614858 3.98673751988054 3.9261043589739 4.07378706614858 3.98673751988054 3.9261043589739 4.07378706614858 3.98673751988054 3.9261043589739 4.07378706614858 3.98673751988054 3.9261043589739 4.07378706614858 3.98673751988054 3.9261043589739 4.07378706614858 3.98673751988054 3.9261043589739 4.07378706614858 3.98673751988054 3.9261043589739 4.07378706614858 3.98673751988054
1.97085972834322 1.88823754474104 1.98971735878026 1.97085972834322 1.88823754474104 1.98971735878026 1.97085972834322 1.88823754474104 1.98971735878026 1.97085972834322 1.88823754474104 1.98971735878026 1.97085972834322 1.88823754474104 1.98971735878026 1.97085972834322 1.88823754474104 1.98971735878026 1.97085972834322 1.88823754474104 4.00013815645192 4.04249511689711 3.93270638725938 4.00013815645192 4.04249511689711 3.93270638725938 4.00013815645192 4.04249511689711 3.93270638725938 4.00013815645192 4.04249511689711 3.93270638725938 4.00013815645192 4.04249511689711 3.93270638725938 4.00013815645192 4.04249511689711 3.93270638725938 4.00013815645192 4.04249511689711 3.93270638725938 4.00013815645192 4.04249511689711 3.93270638725938 4.00013815645192 4.04249511689711 3.93270638725938 4.00013815645192 4.04249511689711 3.93270638725938
2.04950538601003 1.96386398384249 2.03806503175738 2.04950538601003 1.96386398384249 2.03806503175738 2.04950538601003 1.96386398384249 2.03806503175738 2.04950538601003 1.96386398384249 2.03806503175738 2.04950538601003 1.96386398384249 2.03806503175738 2.04950538601003 1.96386398384249 2.03806503175738 2.04950538601003 1.96386398384249 3.96043679222951 3.99835446326093 4.04423181135005 3.96043679222951 3.99835446326093 4.04423181135005 3.96043679222951 3.99835446326093 4.04423181135005 3.96043679222951 3.99835446326093 4.04423181135005 3.96043679222951 3.99835446326093 4.04423181135005 3.96043679222951 3.99835446326093 4.04423181135005 3.96043679222951 3.99835446326093 4.04423181135005 3.96043679222951 3.99835446326093 4.04423181135005 3.96043679222951 3.99835446326093 4.04423181135005 3.96043679222951 3.99835446326093 4.04423181135005
2.07325635510844 2.02204782484408 2.02542657533457 2.07325635510844 2.02204782484408 2.02542657533457 2.07325635510844 2.02204782484408 2.02542657533457 2.07325635510844 2.02204782484408 2.02542657533457 2.07325635510844 2.02204782484408 2.02542657533457 2.07325635510844 2.02204782484408 2.02542657533457 2.07325635510844 2.02204782484408 3.95446710596162 4.08303196291158 4.04473960220438 3.95446710596162 4.08303196291158 4.04473960220438 3.95446710596162 4.08303196291158 4.04473960220438 3.95446710596162 4.08303196291158 4.04473960220438 3.95446710596162 4.08303196291158 4.04473960220438 3.95446710596162 4.08303196291158 4.04473960220438 3.95446710596162 4.08303196291158 4.04473960220438 3.95446710596162 4.08303196291158 4.04473960220438 3.95446710596162 4.08303196291158 4.04473960220438 3.95446710596162 4.08303196291158 4.04473960220438
1.96961053927181 2.00516305457532 2.03963289173127 1.96961053927181 2.00516305457532 2.03963289173127 1.96961053927181 2.00516305457532 2.03963289173127 1.96961053927181 2.00516305457532 2.03963289173127 1.96961053927181 2.00516305457532 2.03963289173127 1.96961053927181 2.00516305457532 2.03963289173127 1.96961053927181 2.00516305457532 4.04710024866363 3.97149468067937 3.8653709615261 4.04710024866363 3.97149468067937 3.8653709615261 4.04710024866363 3.97149468067937 3.8653709615261 4.04710024866363 3.97149468067937 3.8653709615261 4.04710024866363 3.97149468067937 3.8653709615261 4.04710024866363 3.97149468067937 3.8653709615261 4.04710024866363 3.97149468067937 3.8653709615261 4.04710024866363 3.97149468067937 3.8653709615261 4.04710024866363 3.97149468067937 3.8653709615261 4.04710024866363 3.97149468067937 3.8653709615261
1.96451886643239 1.96894915578408 2.04059938690601 1.96451886643239 1.96894915578408 2.04059938690601 1.96451886643239 1.96894915578408 2.04059938690601 1.96451886643239 1.96894915578408 2.04059938690601 1.96451886643239 1.96894915578408 2.04059938690601 1.96451886643239 1.96894915578408 2.04059938690601 1.96451886643239 1.96894915578408 3.92245889948464 4.04092818272091 4.00075443868224 3.92245889948464 4.04092818272091 4.00075443868224 3.92245889948464 4.04092818272091 4.00075443868224 3.92245889948464 4.04092818272091 4.00075443868224 3.92245889948464 4.04092818272091 4.00075443868224 3.92245889948464 4.04092818272091 4.00075443868224 3.92245889948464 4.04092818272091 4.00075443868224 3.92245889948464 4.04092818272091 4.00075443868224 3.92245889948464 4.04092818272091 4.00075443868224 3.92245889948464 4.04092818272091 4.00075443868224
1.99453661289036 1.97242125608709 1.98219959619881 1.99453661289036 1.97242125608709 1.98219959619881 1.99453661289036 1.97242125608709 1.98219959619881 1.99453661289036 1.97242125608709 1.98219959619881 1.99453661289036 1.97242125608709 1.98219959619881 1.99453661289036 1.97242125608709 1.98219959619881 1.99453661289036 1.97242125608709 3.97696350711932 4.02735727561285 3.98427539935 3.97696350711932 4.02735727561285 3.98427539935 3.97696350711932 4.02735727561285 3.98427539935 3.97696350711932 4.02735727561285 3.98427539935 3.97696350711932 4.02735727561285 3.98427539935 3.97696350711932 4.02735727561285 3.98427539935 3.97696350711932 4.02735727561285 3.98427539935 3.97696350711932 4.02735727561285 3.98427539935 3.97696350711932 4.02735727561285 3.98427539935 3.97696350711932 4.02735727561285 3.98427539935
1.99053409947088 2.01284678756556 1.95699496292533 1.99053409947088 2.01284678756556 1.95699496292533 1.99053409947088 2.01284678756556 1.95699496292533 1.99053409947088 2.01284678756556 1.95699496292533 1.99053409947088 2.01284678756556 1.95699496292533 1.99053409947088 2.01284678756556 1.95699496292533 1.99053409947088 2.01284678756556 4.05520562615224 4.01396980460522 4.03372700856417 4.05520562615224 4.01396980460522 4.03372700856417 4.05520562615224 4.01396980460522 4.03372700856417 4.05520562615224 4.01396980460522 4.03372700856417 4.05520562615224 4.01396980460522 4.03372700856417 4.05520562615224 4.01396980460522 4.03372700856417 4.05520562615224 4.01396980460522 4.03372700856417 4.05520562615224 4.01396980460522 4.03372700856417 4.05520562615224 4.01396980460522 4.03372700856417 4.05520562615224 4.01396980460522 4.03372700856417
2.07601291011928 1.94040459571324 1.91245358908972 2.07601291011928 1.94040459571324 1.91245358908972 2.07601291011928 1.94040459571324 1.91245358908972 2.07601291011928 1.94040459571324 1.91245358908972 2.07601291011928 1.94040459571324 1.91245358908972 2.07601291011928 1.94040459571324 1.91245358908972 2.07601291011928 1.94040459571324 4.02483299932733 4.05581653130237 3.98639044612276 4.02483299932733 4.05581653130237 3.98639044612276 4.02483299932733 4.05581653130237 3.98639044612276 4.02483299932733 4.05581653130237 3.98639044612276 4.02483299932733 4.05581653130237 3.98639044612276 4.02483299932733 4.05581653130237 3.98639044612276 4.02483299932733 4.05581653130237 3.98639044612276 4.02483299932733 4.05581653130237 3.98639044612276 4.02483299932733 4.05581653130237 3.98639044612276 4.02483299932733 4.05581653130237 3.98639044612276
1.94118451294987 1.97851321601497 1.99533255130943 1.94118451294987 1.97851321601497 1.99533255130943 1.94118451294987 1.97851321601497 1.99533255130943 1.94118451294987 1.97851321601497 1.99533255130943 1.94118451294987 1.97851321601497 1.99533255130943 1.94118451294987 1.97851321601497 1.99533255130943 1.94118451294987 1.97851321601497 4.00670420268447 3.90436133128921 4.03813195363101 4.00670420268447 3.90436133128921 4.03813195363101 4.00670420268447 3.90436133128921 4.03813195363101 4.00670420268447 3.90436133128921 4.03813195363101 4.00670420268447 3.90436133128921 4.03813195363101 4.00670420268447 3.90436133128921 4.03813195363101 4.00670420268447 3.90436133128921 4.03813195363101 4.00670420268447 3.90436133128921 4.03813195363101 4.00670420268447 3.90436133128921 4.03813195363101 4.00670420268447 3.90436133128921 4.03813195363101
1.87406044139041 2.02345176297256 1.99575427752593 1.87406044139041 2.02345176297256 1.99575427752593 1.87406044139041 2.02345176297256 1.99575427752593 1.87406044139041 2.02345176297256 1.99575427752593 1.87406044139041 2.02345176297256 1.99575427752593 1.87406044139041 2.02345176297256 1.99575427752593 1.87406044139041 2.02345176297256 3.93901591401228 4.05897649425802 3.96082962522638 3.93901591401228 4.05897649425802 3.96082962522638 3.93901591401228 4.05897649425802 3.96082962522638 3.93901591401228 4.05897649425802 3.96082962522638 3.93901591401228 4.05897649425802 3.96082962522638 3.93901591401228 4.05897649425802 3.96082962522638 3.93901591401228 4.05897649425802 3.96082962522638 3.93901591401228 4.05897649425802 3.96082962522638 3.93901591401228 4.05897649425802 3.96082962522638 3.93901591401228 4.05897649425802 3.96082962522638
1.99925104813696 2.00271440012997 1.98320442135611 1.99925104813696 2.00271440012997 1.98320442135611 1.99925104813696 2.00271440012997 1.98320442135611 1.99925104813696 2.00271440012997 1.98320442135611 1.99925104813696 2.00271440012997 1.98320442135611 1.99925104813696 2.00271440012997 1.98320442135611 1.99925104813696 2.00271440012997 4.03545086023853 3.96156405980395 3.97040515390726 4.03545086023853 3.96156405980395 3.97040515390726 4.03545086023853 3.96156405980395 3.97040515390726 4.03545086023853 3.96156405980395 3.97040515390726 4.03545086023853 3.96156405980395 3.97040515390726 4.03545086023853 3.96156405980395 3.97040515390726 4.03545086023853 3.96156405980395 3.97040515390726 4.03545086023853 3.96156405980395 3.97040515390726 4.03545086023853 3.96156405980395 3.97040515390726 4.03545086023853 3.96156405980395 3.97040515390726
2.06275141388372 2.01665632115576 1.93963721864151 2.06275141388372 2.01665632115576 1.93963721864151 2.06275141388372 2.01665632115576 1.93963721864151 2.06275141388372 2.01665632115576 1.93963721864151 2.06275141388372 2.01665632115576 1.93963721864151 2.06275141388372 2.01665632115576 1.93963721864151 2.06275141388372 2.01665632115576 4.02367873722512 4.00472476575727 4.07636569737125 4.02367873722512 4.00472476575727 4.07636569737125 4.02367873722512 4.00472476575727 4.07636569737125 4.02367873722512 4.00472476575727 4.07636569737125 4.02367873722512 4.00472476575727 4.07636569737125 4.02367873722512 4.00472476575727 4.07636569737125 4.02367873722512 4.00472476575727 4.07636569737125 4.02367873722512 4.00472476575727 4.07636569737125 4.02367873722512 4.00472476575727 4.07636569737125 4.02367873722512 4.00472476575727 4.07636569737125
1.95050765187479 1.91461927180154 2.10216272241857 1.95050765187479 1.91461927180154 2.10216272241857 1.95050765187479 1.91461927180154 2.10216272241857 1.95050765187479 1.91461927180154 2.10216272241857 1.95050765187479 1.91461927180154 2.10216272241857 1.95050765187479 1.91461927180154 2.10216272241857 1.95050765187479 1.91461927180154 4.02614256457365 3.92008865371934 3.94968822614746 4.02614256457365 3.92008865371934 3.94968822614746 4.02614256457365 3.92008865371934 3.94968822614746 4.02614256457365 3.92008865371934 3.94968822614746 4.02614256457365 3.92008865371934 3.94968822614746 4.02614256457365 3.92008865371934 3.94968822614746 4.02614256457365 3.92008865371934 3.94968822614746 4.02614256457365 3.92008865371934 3.94968822614746 4.02614256457365 3.92008865371934 3.94968822614746 4.02614256457365 3.92008865371934 3.94968822614746
0 0 0 0 0 0 0 0 0 0 0 0 0 0 0 0 0 0 0 0 3.99923274915204 3.95856276697149 3.92309966202379 3.99923274915204 3.95856276697149 3.92309966202379 3.99923274915204 3.95856276697149 3.92309966202379 3.99923274915204 3.95856276697149 3.92309966202379 3.99923274915204 3.95856276697149 3.92309966202379 3.99923274915204 3.95856276697149 3.92309966202379 3.99923274915204 3.95856276697149 3.92309966202379 3.99923274915204 3.95856276697149 3.92309966202379 3.99923274915204 3.95856276697149 3.92309966202379 3.99923274915204 3.95856276697149 3.92309966202379
0 0 0 0 0 0 0 0 0 0 0 0 0 0 0 0 0 0 0 0 3.98285044609926 4.03953692427266 4.0181756607691 3.98285044609926 4.03953692427266 4.0181756607691 3.98285044609926 4.03953692427266 4.0181756607691 3.98285044609926 4.03953692427266 4.0181756607691 3.98285044609926 4.03953692427266 4.0181756607691 3.98285044609926 4.03953692427266 4.0181756607691 3.98285044609926 4.03953692427266 4.0181756607691 3.98285044609926 4.03953692427266 4.0181756607691 3.98285044609926 4.03953692427266 4.0181756607691 3.98285044609926 4.03953692427266 4.0181756607691
0 0 0 0 0 0 0 0 0 0 0 0 0 0 0 0 0 0 0 0 4.01472779645997 4.02333163924171 4.0162383708265 4.01472779645997 4.02333163924171 4.0162383708265 4.01472779645997 4.02333163924171 4.0162383708265 4.01472779645997 4.02333163924171 4.0162383708265 4.01472779645997 4.02333163924171 4.0162383708265 4.01472779645997 4.02333163924171 4.0162383708265 4.01472779645997 4.02333163924171 4.0162383708265 4.01472779645997 4.02333163924171 4.0162383708265 4.01472779645997 4.02333163924171 4.0162383708265 4.01472779645997 4.02333163924171 4.0162383708265
0 0 0 0 0 0 0 0 0 0 0 0 0 0 0 0 0 0 0 0 3.95594256915723 4.11487800299594 4.02003469852445 3.95594256915723 4.11487800299594 4.02003469852445 3.95594256915723 4.11487800299594 4.02003469852445 3.95594256915723 4.11487800299594 4.02003469852445 3.95594256915723 4.11487800299594 4.02003469852445 3.95594256915723 4.11487800299594 4.02003469852445 3.95594256915723 4.11487800299594 4.02003469852445 3.95594256915723 4.11487800299594 4.02003469852445 3.95594256915723 4.11487800299594 4.02003469852445 3.95594256915723 4.11487800299594 4.02003469852445
0 0 0 0 0 0 0 0 0 0 0 0 0 0 0 0 0 0 0 0 4.05001166677061 4.00224293334045 3.99602952500171 4.05001166677061 4.00224293334045 3.99602952500171 4.05001166677061 4.00224293334045 3.99602952500171 4.05001166677061 4.00224293334045 3.99602952500171 4.05001166677061 4.00224293334045 3.99602952500171 4.05001166677061 4.00224293334045 3.99602952500171 4.05001166677061 4.00224293334045 3.99602952500171 4.05001166677061 4.00224293334045 3.99602952500171 4.05001166677061 4.00224293334045 3.99602952500171 4.05001166677061 4.00224293334045 3.99602952500171
0 0 0 0 0 0 0 0 0 0 0 0 0 0 0 0 0 0 0 0 3.99332696710685 4.05997294061638 4.07011413401729 3.99332696710685 4.05997294061638 4.07011413401729 3.99332696710685 4.05997294061638 4.07011413401729 3.99332696710685 4.05997294061638 4.07011413401729 3.99332696710685 4.05997294061638 4.07011413401729 3.99332696710685 4.05997294061638 4.07011413401729 3.99332696710685 4.05997294061638 4.07011413401729 3.99332696710685 4.05997294061638 4.07011413401729 3.99332696710685 4.05997294061638 4.07011413401729 3.99332696710685 4.05997294061638 4.07011413401729
0 0 0 0 0 0 0 0 0 0 0 0 0 0 0 0 0 0 0 0 3.97653233838791 3.93951916364823 3.99433437031845 3.97653233838791 3.93951916364823 3.99433437031845 3.97653233838791 3.93951916364823 3.99433437031845 3.97653233838791 3.93951916364823 3.99433437031845 3.97653233838791 3.93951916364823 3.99433437031845 3.97653233838791 3.93951916364823 3.99433437031845 3.97653233838791 3.93951916364823 3.99433437031845 3.97653233838791 3.93951916364823 3.99433437031845 3.97653233838791 3.93951916364823 3.99433437031845 3.97653233838791 3.93951916364823 3.99433437031845
0 0 0 0 0 0 0 0 0 0 0 0 0 0 0 0 0 0 0 0 4.02756155352443 4.01795805783294 4.0018497475464 4.02756155352443 4.01795805783294 4.0018497475464 4.02756155352443 4.01795805783294 4.0018497475464 4.02756155352443 4.01795805783294 4.0018497475464 4.02756155352443 4.01795805783294 4.0018497475464 4.02756155352443 4.01795805783294 4.0018497475464 4.02756155352443 4.01795805783294 4.0018497475464 4.02756155352443 4.01795805783294 4.0018497475464 4.02756155352443 4.01795805783294 4.0018497475464 4.02756155352443 4.01795805783294 4.0018497475464
0 0 0 0 0 0 0 0 0 0 0 0 0 0 0 0 0 0 0 0 4.03328335721208 4.00922457924935 3.94267942409454 4.03328335721208 4.00922457924935 3.94267942409454 4.03328335721208 4.00922457924935 3.94267942409454 4.03328335721208 4.00922457924935 3.94267942409454 4.03328335721208 4.00922457924935 3.94267942409454 4.03328335721208 4.00922457924935 3.94267942409454 4.03328335721208 4.00922457924935 3.94267942409454 4.03328335721208 4.00922457924935 3.94267942409454 4.03328335721208 4.00922457924935 3.94267942409454 4.03328335721208 4.00922457924935 3.94267942409454
0 0 0 0 0 0 0 0 0 0 0 0 0 0 0 0 0 0 0 0 4.00913529518904 3.97251359901621 4.07552953157478 4.00913529518904 3.97251359901621 4.07552953157478 4.00913529518904 3.97251359901621 4.07552953157478 4.00913529518904 3.97251359901621 4.07552953157478 4.00913529518904 3.97251359901621 4.07552953157478 4.00913529518904 3.97251359901621 4.07552953157478 4.00913529518904 3.97251359901621 4.07552953157478 4.00913529518904 3.97251359901621 4.07552953157478 4.00913529518904 3.97251359901621 4.07552953157478 4.00913529518904 3.97251359901621 4.07552953157478
0 0 0 0 0 0 0 0 0 0 0 0 0 0 0 0 0 0 0 0 3.98246532882982 4.00796622628728 4.00393690630202 3.98246532882982 4.00796622628728 4.00393690630202 3.98246532882982 4.00796622628728 4.00393690630202 3.98246532882982 4.00796622628728 4.00393690630202 3.98246532882982 4.00796622628728 4.00393690630202 3.98246532882982 4.00796622628728 4.00393690630202 3.98246532882982 4.00796622628728 4.00393690630202 3.98246532882982 4.00796622628728 4.00393690630202 3.98246532882982 4.00796622628728 4.00393690630202 3.98246532882982 4.00796622628728 4.00393690630202
0 0 0 0 0 0 0 0 0 0 0 0 0 0 0 0 0 0 0 0 3.91614044389393 4.04212174899024 3.99176352499314 3.91614044389393 4.04212174899024 3.99176352499314 3.91614044389393 4.04212174899024 3.99176352499314 3.91614044389393 4.04212174899024 3.99176352499314 3.91614044389393 4.04212174899024 3.99176352499314 3.91614044389393 4.04212174899024 3.99176352499314 3.91614044389393 4.04212174899024 3.99176352499314 3.91614044389393 4.04212174899024 3.99176352499314 3.91614044389393 4.04212174899024 3.99176352499314 3.91614044389393 4.04212174899024 3.99176352499314
0 0 0 0 0 0 0 0 0 0 0 0 0 0 0 0 0 0 0 0 3.99106027634444 4.00899484732443 4.00827825248886 3.99106027634444 4.00899484732443 4.00827825248886 3.99106027634444 4.00899484732443 4.00827825248886 3.99106027634444 4.00899484732443 4.00827825248886 3.99106027634444 4.00899484732443 4.00827825248886 3.99106027634444 4.00899484732443 4.00827825248886 3.99106027634444 4.00899484732443 4.00827825248886 3.99106027634444 4.00899484732443 4.00827825248886 3.99106027634444 4.00899484732443 4.00827825248886 3.99106027634444 4.00899484732443 4.00827825248886
0 0 0 0 0 0 0 0 0 0 0 0 0 0 0 0 0 0 0 0 3.9795446232371 3.99972823062761 4.00266958439424 3.9795446232371 3.99972823062761 4.00266958439424 3.9795446232371 3.99972823062761 4.00266958439424 3.9795446232371 3.99972823062761 4.00266958439424 3.9795446232371 3.99972823062761 4.00266958439424 3.9795446232371 3.99972823062761 4.00266958439424 3.9795446232371 3.99972823062761 4.00266958439424 3.9795446232371 3.99972823062761 4.00266958439424 3.9795446232371 3.99972823062761 4.00266958439424 3.9795446232371 3.99972823062761 4.00266958439424
0 0 0 0 0 0 0 0 0 0 0 0 0 0 0 0 0 0 0 0 3.93494355864036 3.94223088128674 4.05923559316404 3.93494355864036 3.94223088128674 4.05923559316404 3.93494355864036 3.94223088128674 4.05923559316404 3.93494355864036 3.94223088128674 4.05923559316404 3.93494355864036 3.94223088128674 4.05923559316404 3.93494355864036 3.94223088128674 4.05923559316404 3.93494355864036 3.94223088128674 4.05923559316404 3.93494355864036 3.94223088128674 4.05923559316404 3.93494355864036 3.94223088128674 4.05923559316404 3.93494355864036 3.94223088128674 4.05923559316404
0 0 0 0 0 0 0 0 0 0 0 0 0 0 0 0 0 0 0 0 3.97952731335035 4.03484202480658 3.95108701955106 3.97952731335035 4.03484202480658 3.95108701955106 3.97952731335035 4.03484202480658 3.95108701955106 3.97952731335035 4.03484202480658 3.95108701955106 3.97952731335035 4.03484202480658 3.95108701955106 3.97952731335035 4.03484202480658 3.95108701955106 3.97952731335035 4.03484202480658 3.95108701955106 3.97952731335035 4.03484202480658 3.95108701955106 3.97952731335035 4.03484202480658 3.95108701955106 3.97952731335035 4.03484202480658 3.95108701955106
0 0 0 0 0 0 0 0 0 0 0 0 0 0 0 0 0 0 0 0 4.07500702030288 3.93152229839532 4.04403295802852 4.07500702030288 3.93152229839532 4.04403295802852 4.07500702030288 3.93152229839532 4.04403295802852 4.07500702030288 3.93152229839532 4.04403295802852 4.07500702030288 3.93152229839532 4.04403295802852 4.07500702030288 3.93152229839532 4.04403295802852 4.07500702030288 3.93152229839532 4.04403295802852 4.07500702030288 3.93152229839532 4.04403295802852 4.07500702030288 3.93152229839532 4.04403295802852 4.07500702030288 3.93152229839532 4.04403295802852
0 0 0 0 0 0 0 0 0 0 0 0 0 0 0 0 0 0 0 0 3.97932300065619 3.98982604049421 3.9732743138374 3.97932300065619 3.98982604049421 3.9732743138374 3.97932300065619 3.98982604049421 3.9732743138374 3.97932300065619 3.98982604049421 3.9732743138374 3.97932300065619 3.98982604049421 3.9732743138374 3.97932300065619 3.98982604049421 3.9732743138374 3.97932300065619 3.98982604049421 3.9732743138374 3.97932300065619 3.98982604049421 3.9732743138374 3.97932300065619 3.98982604049421 3.9732743138374 3.97932300065619 3.98982604049421 3.9732743138374
0 0 0 0 0 0 0 0 0 0 0 0 0 0 0 0 0 0 0 0 4.08433295289791 4.09068994482706 3.94845144863046 4.08433295289791 4.09068994482706 3.94845144863046 4.08433295289791 4.09068994482706 3.94845144863046 4.08433295289791 4.09068994482706 3.94845144863046 4.08433295289791 4.09068994482706 3.94845144863046 4.08433295289791 4.09068994482706 3.94845144863046 4.08433295289791 4.09068994482706 3.94845144863046 4.08433295289791 4.09068994482706 3.94845144863046 4.08433295289791 4.09068994482706 3.94845144863046 4.08433295289791 4.09068994482706 3.94845144863046
0 0 0 0 0 0 0 0 0 0 0 0 0 0 0 0 0 0 0 0 3.88226033409915 4.02369181210112 3.95899434185642 3.88226033409915 4.02369181210112 3.95899434185642 3.88226033409915 4.02369181210112 3.95899434185642 3.88226033409915 4.02369181210112 3.95899434185642 3.88226033409915 4.02369181210112 3.95899434185642 3.88226033409915 4.02369181210112 3.95899434185642 3.88226033409915 4.02369181210112 3.95899434185642 3.88226033409915 4.02369181210112 3.95899434185642 3.88226033409915 4.02369181210112 3.95899434185642 3.88226033409915 4.02369181210112 3.95899434185642
0 0 0 0 0 0 0 0 0 0 0 0 0 0 0 0 0 0 0 0 3.91215933606608 3.95857427739942 4.00416838441017 3.91215933606608 3.95857427739942 4.00416838441017 3.91215933606608 3.95857427739942 4.00416838441017 3.91215933606608 3.95857427739942 4.00416838441017 3.91215933606608 3.95857427739942 4.00416838441017 3.91215933606608 3.95857427739942 4.00416838441017 3.91215933606608 3.95857427739942 4.00416838441017 3.91215933606608 3.95857427739942 4.00416838441017 3.91215933606608 3.95857427739942 4.00416838441017 3.91215933606608 3.95857427739942 4.00416838441017
0 0 0 0 0 0 0 0 0 0 0 0 0 0 0 0 0 0 0 0 3.89920214123292 4.02339719811279 3.98924368535462 3.89920214123292 4.02339719811279 3.98924368535462 3.89920214123292 4.02339719811279 3.98924368535462 3.89920214123292 4.02339719811279 3.98924368535462 3.89920214123292 4.02339719811279 3.98924368535462 3.89920214123292 4.02339719811279 3.98924368535462 3.89920214123292 4.02339719811279 3.98924368535462 3.89920214123292 4.02339719811279 3.98924368535462 3.89920214123292 4.02339719811279 3.98924368535462 3.89920214123292 4.02339719811279 3.98924368535462
0 0 0 0 0 0 0 0 0 0 0 0 0 0 0 0 0 0 0 0 4.07675348615208 3.93238405536604 4.04112506562769 4.07675348615208 3.93238405536604 4.04112506562769 4.07675348615208 3.93238405536604 4.04112506562769 4.07675348615208 3.93238405536604 4.04112506562769 4.07675348615208 3.93238405536604 4.04112506562769 4.07675348615208 3.93238405536604 4.04112506562769 4.07675348615208 3.93238405536604 4.04112506562769 4.07675348615208 3.93238405536604 4.04112506562769 4.07675348615208 3.93238405536604 4.04112506562769 4.07675348615208 3.93238405536604 4.04112506562769
0 0 0 0 0 0 0 0 0 0 0 0 0 0 0 0 0 0 0 0 3.99010217423935 3.97190937568672 3.96688628637725 3.99010217423935 3.97190937568672 3.96688628637725 3.99010217423935 3.97190937568672 3.96688628637725 3.99010217423935 3.97190937568672 3.96688628637725 3.99010217423935 3.97190937568672 3.96688628637725 3.99010217423935 3.97190937568672 3.96688628637725 3.99010217423935 3.97190937568672 3.96688628637725 3.99010217423935 3.97190937568672 3.96688628637725 3.99010217423935 3.97190937568672 3.96688628637725 3.99010217423935 3.97190937568672 3.96688628637725
0 0 0 0 0 0 0 0 0 0 0 0 0 0 0 0 0 0 0 0 4.04689890096843 4.03377165532035 3.93870435862994 4.04689890096843 4.03377165532035 3.93870435862994 4.04689890096843 4.03377165532035 3.93870435862994 4.04689890096843 4.03377165532035 3.93870435862994 4.04689890096843 4.03377165532035 3.93870435862994 4.04689890096843 4.03377165532035 3.93870435862994 4.04689890096843 4.03377165532035 3.93870435862994 4.04689890096843 4.03377165532035 3.93870435862994 4.04689890096843 4.03377165532035 3.93870435862994 4.04689890096843 4.03377165532035 3.93870435862994
0 0 0 0 0 0 0 0 0 0 0 0 0 0 0 0 0 0 0 0 3.99206578190612 3.96050465832917 4.03153405944711 3.99206578190612 3.96050465832917 4.03153405944711 3.99206578190612 3.96050465832917 4.03153405944711 3.99206578190612 3.96050465832917 4.03153405944711 3.99206578190612 3.96050465832917 4.03153405944711 3.99206578190612 3.96050465832917 4.03153405944711 3.99206578190612 3.96050465832917 4.03153405944711 3.99206578190612 3.96050465832917 4.03153405944711 3.99206578190612 3.96050465832917 4.03153405944711 3.99206578190612 3.96050465832917 4.03153405944711
0 0 0 0 0 0 0 0 0 0 0 0 0 0 0 0 0 0 0 0 3.98879462868691 3.94671437284807 4.08184092426978 3.98879462868691 3.94671437284807 4.08184092426978 3.98879462868691 3.94671437284807 4.08184092426978 3.98879462868691 3.94671437284807 4.08184092426978 3.98879462868691 3.94671437284807 4.08184092426978 3.98879462868691 3.94671437284807 4.08184092426978 3.98879462868691 3.94671437284807 4.08184092426978 3.98879462868691 3.94671437284807 4.08184092426978 3.98879462868691 3.94671437284807 4.08184092426978 3.98879462868691 3.94671437284807 4.08184092426978
0 0 0 0 0 0 0 0 0 0 0 0 0 0 0 0 0 0 0 0 3.96368852065223 4.00474411583965 3.97466733560303 3.96368852065223 4.00474411583965 3.97466733560303 3.96368852065223 4.00474411583965 3.97466733560303 3.96368852065223 4.00474411583965 3.97466733560303 3.96368852065223 4.00474411583965 3.97466733560303 3.96368852065223 4.00474411583965 3.97466733560303 3.96368852065223 4.00474411583965 3.97466733560303 3.96368852065223 4.00474411583965 3.97466733560303 3.96368852065223 4.00474411583965 3.97466733560303 3.96368852065223 4.00474411583965 3.97466733560303
0 0 0 0 0 0 0 0 0 0 0 0 0 0 0 0 0 0 0 0 4.01382418419443 4.0289676796615 3.98066143761179 4.01382418419443 4.0289676796615 3.98066143761179 4.01382418419443 4.0289676796615 3.98066143761179 4.01382418419443 4.0289676796615 3.98066143761179 4.01382418419443 4.0289676796615 3.98066143761179 4.01382418419443 4.0289676796615 3.98066143761179 4.01382418419443 4.0289676796615 3.98066143761179 4.01382418419443 4.0289676796615 3.98066143761179 4.01382418419443 4.0289676796615 3.98066143761179 4.01382418419443 4.0289676796615 3.98066143761179
0 0 0 0 0 0 0 0 0 0 0 0 0 0 0 0 0 0 0 0 3.97653878765464 3.92949858092548 3.91258194206274 3.97653878765464 3.92949858092548 3.91258194206274 3.97653878765464 3.92949858092548 3.91258194206274 3.97653878765464 3.92949858092548 3.91258194206274 3.97653878765464 3.92949858092548 3.91258194206274 3.97653878765464 3.92949858092548 3.91258194206274 3.97653878765464 3.92949858092548 3.91258194206274 3.97653878765464 3.92949858092548 3.91258194206274 3.97653878765464 3.92949858092548 3.91258194206274 3.97653878765464 3.92949858092548 3.91258194206274
0 0 0 0 0 0 0 0 0 0 0 0 0 0 0 0 0 0 0 0 3.99451745540437 4.00800010594134 4.02482734533099 3.99451745540437 4.00800010594134 4.02482734533099 3.99451745540437 4.00800010594134 4.02482734533099 3.99451745540437 4.00800010594134 4.02482734533099 3.99451745540437 4.00800010594134 4.02482734533099 3.99451745540437 4.00800010594134 4.02482734533099 3.99451745540437 4.00800010594134 4.02482734533099 3.99451745540437 4.00800010594134 4.02482734533099 3.99451745540437 4.00800010594134 4.02482734533099 3.99451745540437 4.00800010594134 4.02482734533099
0 0 0 0 0 0 0 0 0 0 0 0 0 0 0 0 0 0 0 0 3.96600509068445 3.99099327128888 4.05491524392363 3.96600509068445 3.99099327128888 4.05491524392363 3.96600509068445 3.99099327128888 4.05491524392363 3.96600509068445 3.99099327128888 4.05491524392363 3.96600509068445 3.99099327128888 4.05491524392363 3.96600509068445 3.99099327128888 4.05491524392363 3.96600509068445 3.99099327128888 4.05491524392363 3.96600509068445 3.99099327128888 4.05491524392363 3.96600509068445 3.99099327128888 4.05491524392363 3.96600509068445 3.99099327128888 4.05491524392363
0 0 0 0 0 0 0 0 0 0 0 0 0 0 0 0 0 0 0 0 3.94850387882799 3.95456155399324 3.98181291127776 3.94850387882799 3.95456155399324 3.98181291127776 3.94850387882799 3.95456155399324 3.98181291127776 3.94850387882799 3.95456155399324 3.98181291127776 3.94850387882799 3.95456155399324 3.98181291127776 3.94850387882799 3.95456155399324 3.98181291127776 3.94850387882799 3.95456155399324 3.98181291127776 3.94850387882799 3.95456155399324 3.98181291127776 3.94850387882799 3.95456155399324 3.98181291127776 3.94850387882799 3.95456155399324 3.98181291127776
0 0 0 0 0 0 0 0 0 0 0 0 0 0 0 0 0 0 0 0 3.96103548948068 4.04677966037085 3.99467834735428 3.96103548948068 4.04677966037085 3.99467834735428 3.96103548948068 4.04677966037085 3.99467834735428 3.96103548948068 4.04677966037085 3.99467834735428 3.96103548948068 4.04677966037085 3.99467834735428 3.96103548948068 4.04677966037085 3.99467834735428 3.96103548948068 4.04677966037085 3.99467834735428 3.96103548948068 4.04677966037085 3.99467834735428 3.96103548948068 4.04677966037085 3.99467834735428 3.96103548948068 4.04677966037085 3.99467834735428
0 0 0 0 0 0 0 0 0 0 0 0 0 0 0 0 0 0 0 0 3.9989200940989 3.98124454817146 4.05440970835736 3.9989200940989 3.98124454817146 4.05440970835736 3.9989200940989 3.98124454817146 4.05440970835736 3.9989200940989 3.98124454817146 4.05440970835736 3.9989200940989 3.98124454817146 4.05440970835736 3.9989200940989 3.98124454817146 4.05440970835736 3.9989200940989 3.98124454817146 4.05440970835736 3.9989200940989 3.98124454817146 4.05440970835736 3.9989200940989 3.98124454817146 4.05440970835736 3.9989200940989 3.98124454817146 4.05440970835736
0 0 0 0 0 0 0 0 0 0 0 0 0 0 0 0 0 0 0 0 3.98703094916454 3.97993015056552 3.99137012663459 3.98703094916454 3.97993015056552 3.99137012663459 3.98703094916454 3.97993015056552 3.99137012663459 3.98703094916454 3.97993015056552 3.99137012663459 3.98703094916454 3.97993015056552 3.99137012663459 3.98703094916454 3.97993015056552 3.99137012663459 3.98703094916454 3.97993015056552 3.99137012663459 3.98703094916454 3.97993015056552 3.99137012663459 3.98703094916454 3.97993015056552 3.99137012663459 3.98703094916454 3.97993015056552 3.99137012663459
0 0 0 0 0 0 0 0 0 0 0 0 0 0 0 0 0 0 0 0 3.96541848231132 3.98161876116095 4.0031195977156 3.96541848231132 3.98161876116095 4.0031195977156 3.96541848231132 3.98161876116095 4.0031195977156 3.96541848231132 3.98161876116095 4.0031195977156 3.96541848231132 3.98161876116095 4.0031195977156 3.96541848231132 3.98161876116095 4.0031195977156 3.96541848231132 3.98161876116095 4.0031195977156 3.96541848231132 3.98161876116095 4.0031195977156 3.96541848231132 3.98161876116095 4.0031195977156 3.96541848231132 3.98161876116095 4.0031195977156
0 0 0 0 0 0 0 0 0 0 0 0 0 0 0 0 0 0 0 0 4.09830586000725 4.0268735319286 4.02736172833896 4.09830586000725 4.0268735319286 4.02736172833896 4.09830586000725 4.0268735319286 4.02736172833896 4.09830586000725 4.0268735319286 4.02736172833896 4.09830586000725 4.0268735319286 4.02736172833896 4.09830586000725 4.0268735319286 4.02736172833896 4.09830586000725 4.0268735319286 4.02736172833896 4.09830586000725 4.0268735319286 4.02736172833896 4.09830586000725 4.0268735319286 4.02736172833896 4.09830586000725 4.0268735319286 4.02736172833896
0 0 0 0 0 0 0 0 0 0 0 0 0 0 0 0 0 0 0 0 3.93385939413937 3.97490615704118 4.08353710800783 3.93385939413937 3.97490615704118 4.08353710800783 3.93385939413937 3.97490615704118 4.08353710800783 3.93385939413937 3.97490615704118 4.08353710800783 3.93385939413937 3.97490615704118 4.08353710800783 3.93385939413937 3.97490615704118 4.08353710800783 3.93385939413937 3.97490615704118 4.08353710800783 3.93385939413937 3.97490615704118 4.08353710800783 3.93385939413937 3.97490615704118 4.08353710800783 3.93385939413937 3.97490615704118 4.08353710800783
0 0 0 0 0 0 0 0 0 0 0 0 0 0 0 0 0 0 0 0 4.02161905328084 3.98654376261221 4.00301051425399 4.02161905328084 3.98654376261221 4.00301051425399 4.02161905328084 3.98654376261221 4.00301051425399 4.02161905328084 3.98654376261221 4.00301051425399 4.02161905328084 3.98654376261221 4.00301051425399 4.02161905328084 3.98654376261221 4.00301051425399 4.02161905328084 3.98654376261221 4.00301051425399 4.02161905328084 3.98654376261221 4.00301051425399 4.02161905328084 3.98654376261221 4.00301051425399 4.02161905328084 3.98654376261221 4.00301051425399
0 0 0 0 0 0 0 0 0 0 0 0 0 0 0 0 0 0 0 0 4.0162023194937 3.88401613943828 3.95059111242865 4.0162023194937 3.88401613943828 3.95059111242865 4.0162023194937 3.88401613943828 3.95059111242865 4.0162023194937 3.88401613943828 3.95059111242865 4.0162023194937 3.88401613943828 3.95059111242865 4.0162023194937 3.88401613943828 3.95059111242865 4.0162023194937 3.88401613943828 3.95059111242865 4.0162023194937 3.88401613943828 3.95059111242865 4.0162023194937 3.88401613943828 3.95059111242865 4.0162023194937 3.88401613943828 3.95059111242865
0 0 0 0 0 0 0 0 0 0 0 0 0 0 0 0 0 0 0 0 3.99812296755367 3.98953101648826 3.96518867463837 3.99812296755367 3.98953101648826 3.96518867463837 3.99812296755367 3.98953101648826 3.96518867463837 3.99812296755367 3.98953101648826 3.96518867463837 3.99812296755367 3.98953101648826 3.96518867463837 3.99812296755367 3.98953101648826 3.96518867463837 3.99812296755367 3.98953101648826 3.96518867463837 3.99812296755367 3.98953101648826 3.96518867463837 3.99812296755367 3.98953101648826 3.96518867463837 3.99812296755367 3.98953101648826 3.96518867463837
0 0 0 0 0 0 0 0 0 0 0 0 0 0 0 0 0 0 0 0 3.93484942212212 4.08918590494207 3.9818411245928 3.93484942212212 4.08918590494207 3.9818411245928 3.93484942212212 4.08918590494207 3.9818411245928 3.93484942212212 4.08918590494207 3.9818411245928 3.93484942212212 4.08918590494207 3.9818411245928 3.93484942212212 4.08918590494207 3.9818411245928 3.93484942212212 4.08918590494207 3.9818411245928 3.93484942212212 4.08918590494207 3.9818411245928 3.93484942212212 4.08918590494207 3.9818411245928 3.93484942212212 4.08918590494207 3.9818411245928
0 0 0 0 0 0 0 0 0 0 0 0 0 0 0 0 0 0 0 0 4.0171968956153 4.07988630111461 3.97186530484249 4.0171968956153 4.07988630111461 3.97186530484249 4.0171968956153 4.07988630111461 3.97186530484249 4.0171968956153 4.07988630111461 3.97186530484249 4.0171968956153 4.07988630111461 3.97186530484249 4.0171968956153 4.07988630111461 3.97186530484249 4.0171968956153 4.07988630111461 3.97186530484249 4.0171968956153 4.07988630111461 3.97186530484249 4.0171968956153 4.07988630111461 3.97186530484249 4.0171968956153 4.07988630111461 3.97186530484249
0 0 0 0 0 0 0 0 0 0 0 0 0 0 0 0 0 0 0 0 4.01621090529513 4.03084044114257 4.08215253243025 4.01621090529513 4.03084044114257 4.08215253243025 4.01621090529513 4.03084044114257 4.08215253243025 4.01621090529513 4.03084044114257 4.08215253243025 4.01621090529513 4.03084044114257 4.08215253243025 4.01621090529513 4.03084044114257 4.08215253243025 4.01621090529513 4.03084044114257 4.08215253243025 4.01621090529513 4.03084044114257 4.08215253243025 4.01621090529513 4.03084044114257 4.08215253243025 4.01621090529513 4.03084044114257 4.08215253243025
0 0 0 0 0 0 0 0 0 0 0 0 0 0 0 0 0 0 0 0 3.99246893109944 4.00486147363618 3.99934803643138 3.99246893109944 4.00486147363618 3.99934803643138 3.99246893109944 4.00486147363618 3.99934803643138 3.99246893109944 4.00486147363618 3.99934803643138 3.99246893109944 4.00486147363618 3.99934803643138 3.99246893109944 4.00486147363618 3.99934803643138 3.99246893109944 4.00486147363618 3.99934803643138 3.99246893109944 4.00486147363618 3.99934803643138 3.99246893109944 4.00486147363618 3.99934803643138 3.99246893109944 4.00486147363618 3.99934803643138
0 0 0 0 0 0 0 0 0 0 0 0 0 0 0 0 0 0 0 0 4.03741849794768 3.95358786322622 3.96022030370786 4.03741849794768 3.95358786322622 3.96022030370786 4.03741849794768 3.95358786322622 3.96022030370786 4.03741849794768 3.95358786322622 3.96022030370786 4.03741849794768 3.95358786322622 3.96022030370786 4.03741849794768 3.95358786322622 3.96022030370786 4.03741849794768 3.95358786322622 3.96022030370786 4.03741849794768 3.95358786322622 3.96022030370786 4.03741849794768 3.95358786322622 3.96022030370786 4.03741849794768 3.95358786322622 3.96022030370786
0 0 0 0 0 0 0 0 0 0 0 0 0 0 0 0 0 0 0 0 4.04126906368365 4.08572129133683 3.98320407648143 4.04126906368365 4.08572129133683 3.98320407648143 4.04126906368365 4.08572129133683 3.98320407648143 4.04126906368365 4.08572129133683 3.98320407648143 4.04126906368365 4.08572129133683 3.98320407648143 4.04126906368365 4.08572129133683 3.98320407648143 4.04126906368365 4.08572129133683 3.98320407648143 4.04126906368365 4.08572129133683 3.98320407648143 4.04126906368365 4.08572129133683 3.98320407648143 4.04126906368365 4.08572129133683 3.98320407648143
0 0 0 0 0 0 0 0 0 0 0 0 0 0 0 0 0 0 0 0 3.9574419741058 4.04795311333268 4.01292198334659 3.9574419741058 4.04795311333268 4.01292198334659 3.9574419741058 4.04795311333268 4.01292198334659 3.9574419741058 4.04795311333268 4.01292198334659 3.9574419741058 4.04795311333268 4.01292198334659 3.9574419741058 4.04795311333268 4.01292198334659 3.9574419741058 4.04795311333268 4.01292198334659 3.9574419741058 4.04795311333268 4.01292198334659 3.9574419741058 4.04795311333268 4.01292198334659 3.9574419741058 4.04795311333268 4.01292198334659
0 0 0 0 0 0 0 0 0 0 0 0 0 0 0 0 0 0 0 0 4.00530574867962 3.90470283283802 4.08185257550267 4.00530574867962 3.90470283283802 4.08185257550267 4.00530574867962 3.90470283283802 4.08185257550267 4.00530574867962 3.90470283283802 4.08185257550267 4.00530574867962 3.90470283283802 4.08185257550267 4.00530574867962 3.90470283283802 4.08185257550267 4.00530574867962 3.90470283283802 4.08185257550267 4.00530574867962 3.90470283283802 4.08185257550267 4.00530574867962 3.90470283283802 4.08185257550267 4.00530574867962 3.90470283283802 4.08185257550267
0 0 0 0 0 0 0 0 0 0 0 0 0 0 0 0 0 0 0 0 3.9999380281724 4.07753112194251 4.07783217695735 3.9999380281724 4.07753112194251 4.07783217695735 3.9999380281724 4.07753112194251 4.07783217695735 3.9999380281724 4.07753112194251 4.07783217695735 3.9999380281724 4.07753112194251 4.07783217695735 3.9999380281724 4.07753112194251 4.07783217695735 3.9999380281724 4.07753112194251 4.07783217695735 3.9999380281724 4.07753112194251 4.07783217695735 3.9999380281724 4.07753112194251 4.07783217695735 3.9999380281724 4.07753112194251 4.07783217695735
0 0 0 0 0 0 0 0 0 0 0 0 0 0 0 0 0 0 0 0 3.97261283043783 3.94204104243063 3.9995595221565 3.97261283043783 3.94204104243063 3.9995595221565 3.97261283043783 3.94204104243063 3.9995595221565 3.97261283043783 3.94204104243063 3.9995595221565 3.97261283043783 3.94204104243063 3.9995595221565 3.97261283043783 3.94204104243063 3.9995595221565 3.97261283043783 3.94204104243063 3.9995595221565 3.97261283043783 3.94204104243063 3.9995595221565 3.97261283043783 3.94204104243063 3.9995595221565 3.97261283043783 3.94204104243063 3.9995595221565
0 0 0 0 0 0 0 0 0 0 0 0 0 0 0 0 0 0 0 0 3.98397210267218 3.93684787342353 3.96518387796079 3.98397210267218 3.93684787342353 3.96518387796079 3.98397210267218 3.93684787342353 3.96518387796079 3.98397210267218 3.93684787342353 3.96518387796079 3.98397210267218 3.93684787342353 3.96518387796079 3.98397210267218 3.93684787342353 3.96518387796079 3.98397210267218 3.93684787342353 3.96518387796079 3.98397210267218 3.93684787342353 3.96518387796079 3.98397210267218 3.93684787342353 3.96518387796079 3.98397210267218 3.93684787342353 3.96518387796079
0 0 0 0 0 0 0 0 0 0 0 0 0 0 0 0 0 0 0 0 3.97582775641836 4.06267889351114 3.91600345023909 3.97582775641836 4.06267889351114 3.91600345023909 3.97582775641836 4.06267889351114 3.91600345023909 3.97582775641836 4.06267889351114 3.91600345023909 3.97582775641836 4.06267889351114 3.91600345023909 3.97582775641836 4.06267889351114 3.91600345023909 3.97582775641836 4.06267889351114 3.91600345023909 3.97582775641836 4.06267889351114 3.91600345023909 3.97582775641836 4.06267889351114 3.91600345023909 3.97582775641836 4.06267889351114 3.91600345023909
0 0 0 0 0 0 0 0 0 0 0 0 0 0 0 0 0 0 0 0 4.07604463096879 4.10180785418508 3.9979512010712 4.07604463096879 4.10180785418508 3.9979512010712 4.07604463096879 4.10180785418508 3.9979512010712 4.07604463096879 4.10180785418508 3.9979512010712 4.07604463096879 4.10180785418508 3.9979512010712 4.07604463096879 4.10180785418508 3.9979512010712 4.07604463096879 4.10180785418508 3.9979512010712 4.07604463096879 4.10180785418508 3.9979512010712 4.07604463096879 4.10180785418508 3.9979512010712 4.07604463096879 4.10180785418508 3.9979512010712
0 0 0 0 0 0 0 0 0 0 0 0 0 0 0 0 0 0 0 0 3.99741057899108 3.98322787185692 4.03777563863982 3.99741057899108 3.98322787185692 4.03777563863982 3.99741057899108 3.98322787185692 4.03777563863982 3.99741057899108 3.98322787185692 4.03777563863982 3.99741057899108 3.98322787185692 4.03777563863982 3.99741057899108 3.98322787185692 4.03777563863982 3.99741057899108 3.98322787185692 4.03777563863982 3.99741057899108 3.98322787185692 4.03777563863982 3.99741057899108 3.98322787185692 4.03777563863982 3.99741057899108 3.98322787185692 4.03777563863982
0 0 0 0 0 0 0 0 0 0 0 0 0 0 0 0 0 0 0 0 4.04381211036023 3.92817958703105 3.98007456849417 4.04381211036023 3.92817958703105 3.98007456849417 4.04381211036023 3.92817958703105 3.98007456849417 4.04381211036023 3.92817958703105 3.98007456849417 4.04381211036023 3.92817958703105 3.98007456849417 4.04381211036023 3.92817958703105 3.98007456849417 4.04381211036023 3.92817958703105 3.98007456849417 4.04381211036023 3.92817958703105 3.98007456849417 4.04381211036023 3.92817958703105 3.98007456849417 4.04381211036023 3.92817958703105 3.98007456849417
0 0 0 0 0 0 0 0 0 0 0 0 0 0 0 0 0 0 0 0 3.98765931841212 4.01148849171999 4.06128729380871 3.98765931841212 4.01148849171999 4.06128729380871 3.98765931841212 4.01148849171999 4.06128729380871 3.98765931841212 4.01148849171999 4.06128729380871 3.98765931841212 4.01148849171999 4.06128729380871 3.98765931841212 4.01148849171999 4.06128729380871 3.98765931841212 4.01148849171999 4.06128729380871 3.98765931841212 4.01148849171999 4.06128729380871 3.98765931841212 4.01148849171999 4.06128729380871 3.98765931841212 4.01148849171999 4.06128729380871
0 0 0 0 0 0 0 0 0 0 0 0 0 0 0 0 0 0 0 0 4.0413048509366 3.9615936179534 4.02016187664791 4.0413048509366 3.9615936179534 4.02016187664791 4.0413048509366 3.9615936179534 4.02016187664791 4.0413048509366 3.9615936179534 4.02016187664791 4.0413048509366 3.9615936179534 4.02016187664791 4.0413048509366 3.9615936179534 4.02016187664791 4.0413048509366 3.9615936179534 4.02016187664791 4.0413048509366 3.9615936179534 4.02016187664791 4.0413048509366 3.9615936179534 4.02016187664791 4.0413048509366 3.9615936179534 4.02016187664791
0 0 0 0 0 0 0 0 0 0 0 0 0 0 0 0 0 0 0 0 3.95128870852743 3.91660418896574 4.01884412572331 3.95128870852743 3.91660418896574 4.01884412572331 3.95128870852743 3.91660418896574 4.01884412572331 3.95128870852743 3.91660418896574 4.01884412572331 3.95128870852743 3.91660418896574 4.01884412572331 3.95128870852743 3.91660418896574 4.01884412572331 3.95128870852743 3.91660418896574 4.01884412572331 3.95128870852743 3.91660418896574 4.01884412572331 3.95128870852743 3.91660418896574 4.01884412572331 3.95128870852743 3.91660418896574 4.01884412572331
0 0 0 0 0 0 0 0 0 0 0 0 0 0 0 0 0 0 0 0 3.99776420658466 4.07934962849968 4.09294464774528 3.99776420658466 4.07934962849968 4.09294464774528 3.99776420658466 4.07934962849968 4.09294464774528 3.99776420658466 4.07934962849968 4.09294464774528 3.99776420658466 4.07934962849968 4.09294464774528 3.99776420658466 4.07934962849968 4.09294464774528 3.99776420658466 4.07934962849968 4.09294464774528 3.99776420658466 4.07934962849968 4.09294464774528 3.99776420658466 4.07934962849968 4.09294464774528 3.99776420658466 4.07934962849968 4.09294464774528
0 0 0 0 0 0 0 0 0 0 0 0 0 0 0 0 0 0 0 0 3.96690164078202 4.01767515942957 4.04814785033113 3.96690164078202 4.01767515942957 4.04814785033113 3.96690164078202 4.01767515942957 4.04814785033113 3.96690164078202 4.01767515942957 4.04814785033113 3.96690164078202 4.01767515942957 4.04814785033113 3.96690164078202 4.01767515942957 4.04814785033113 3.96690164078202 4.01767515942957 4.04814785033113 3.96690164078202 4.01767515942957 4.04814785033113 3.96690164078202 4.01767515942957 4.04814785033113 3.96690164078202 4.01767515942957 4.04814785033113
0 0 0 0 0 0 0 0 0 0 0 0 0 0 0 0 0 0 0 0 4.03479702724228 3.98788177550532 3.99394982235097 4.03479702724228 3.98788177550532 3.99394982235097 4.03479702724228 3.98788177550532 3.99394982235097 4.03479702724228 3.98788177550532 3.99394982235097 4.03479702724228 3.98788177550532 3.99394982235097 4.03479702724228 3.98788177550532 3.99394982235097 4.03479702724228 3.98788177550532 3.99394982235097 4.03479702724228 3.98788177550532 3.99394982235097 4.03479702724228 3.98788177550532 3.99394982235097 4.03479702724228 3.98788177550532 3.99394982235097
0 0 0 0 0 0 0 0 0 0 0 0 0 0 0 0 0 0 0 0 3.98107797073807 4.07157712624751 4.05074117715297 3.98107797073807 4.07157712624751 4.05074117715297 3.98107797073807 4.07157712624751 4.05074117715297 3.98107797073807 4.07157712624751 4.05074117715297 3.98107797073807 4.07157712624751 4.05074117715297 3.98107797073807 4.07157712624751 4.05074117715297 3.98107797073807 4.07157712624751 4.05074117715297 3.98107797073807 4.07157712624751 4.05074117715297 3.98107797073807 4.07157712624751 4.05074117715297 3.98107797073807 4.07157712624751 4.05074117715297
0 0 0 0 0 0 0 0 0 0 0 0 0 0 0 0 0 0 0 0 4.06168086990905 4.03207145558077 4.02812352693182 4.06168086990905 4.03207145558077 4.02812352693182 4.06168086990905 4.03207145558077 4.02812352693182 4.06168086990905 4.03207145558077 4.02812352693182 4.06168086990905 4.03207145558077 4.02812352693182 4.06168086990905 4.03207145558077 4.02812352693182 4.06168086990905 4.03207145558077 4.02812352693182 4.06168086990905 4.03207145558077 4.02812352693182 4.06168086990905 4.03207145558077 4.02812352693182 4.06168086990905 4.03207145558077 4.02812352693182
0 0 0 0 0 0 0 0 0 0 0 0 0 0 0 0 0 0 0 0 4.02142746322857 3.95671653043872 3.99734619642165 4.02142746322857 3.95671653043872 3.99734619642165 4.02142746322857 3.95671653043872 3.99734619642165 4.02142746322857 3.95671653043872 3.99734619642165 4.02142746322857 3.95671653043872 3.99734619642165 4.02142746322857 3.95671653043872 3.99734619642165 4.02142746322857 3.95671653043872 3.99734619642165 4.02142746322857 3.95671653043872 3.99734619642165 4.02142746322857 3.95671653043872 3.99734619642165 4.02142746322857 3.95671653043872 3.99734619642165
0 0 0 0 0 0 0 0 0 0 0 0 0 0 0 0 0 0 0 0 3.9906519099052 3.99057698811271 3.94428236328282 3.9906519099052 3.99057698811271 3.94428236328282 3.9906519099052 3.99057698811271 3.94428236328282 3.9906519099052 3.99057698811271 3.94428236328282 3.9906519099052 3.99057698811271 3.94428236328282 3.9906519099052 3.99057698811271 3.94428236328282 3.9906519099052 3.99057698811271 3.94428236328282 3.9906519099052 3.99057698811271 3.94428236328282 3.9906519099052 3.99057698811271 3.94428236328282 3.9906519099052 3.99057698811271 3.94428236328282
0 0 0 0 0 0 0 0 0 0 0 0 0 0 0 0 0 0 0 0 3.98687605741474 3.98677629221243 3.99928632867833 3.98687605741474 3.98677629221243 3.99928632867833 3.98687605741474 3.98677629221243 3.99928632867833 3.98687605741474 3.98677629221243 3.99928632867833 3.98687605741474 3.98677629221243 3.99928632867833 3.98687605741474 3.98677629221243 3.99928632867833 3.98687605741474 3.98677629221243 3.99928632867833 3.98687605741474 3.98677629221243 3.99928632867833 3.98687605741474 3.98677629221243 3.99928632867833 3.98687605741474 3.98677629221243 3.99928632867833
0 0 0 0 0 0 0 0 0 0 0 0 0 0 0 0 0 0 0 0 3.91119676471945 3.99854027251308 4.1082904841768 3.91119676471945 3.99854027251308 4.1082904841768 3.91119676471945 3.99854027251308 4.1082904841768 3.91119676471945 3.99854027251308 4.1082904841768 3.91119676471945 3.99854027251308 4.1082904841768 3.91119676471945 3.99854027251308 4.1082904841768 3.91119676471945 3.99854027251308 4.1082904841768 3.91119676471945 3.99854027251308 4.1082904841768 3.91119676471945 3.99854027251308 4.1082904841768 3.91119676471945 3.99854027251308 4.1082904841768
0 0 0 0 0 0 0 0 0 0 0 0 0 0 0 0 0 0 0 0 4.03600463637934 3.90591116941358 3.96087767378561 4.03600463637934 3.90591116941358 3.96087767378561 4.03600463637934 3.90591116941358 3.96087767378561 4.03600463637934 3.90591116941358 3.96087767378561 4.03600463637934 3.90591116941358 3.96087767378561 4.03600463637934 3.90591116941358 3.96087767378561 4.03600463637934 3.90591116941358 3.96087767378561 4.03600463637934 3.90591116941358 3.96087767378561 4.03600463637934 3.90591116941358 3.96087767378561 4.03600463637934 3.90591116941358 3.96087767378561
0 0 0 0 0 0 0 0 0 0 0 0 0 0 0 0 0 0 0 0 3.91582651808717 3.99255013103146 4.02332494323245 3.91582651808717 3.99255013103146 4.02332494323245 3.91582651808717 3.99255013103146 4.02332494323245 3.91582651808717 3.99255013103146 4.02332494323245 3.91582651808717 3.99255013103146 4.02332494323245 3.91582651808717 3.99255013103146 4.02332494323245 3.91582651808717 3.99255013103146 4.02332494323245 3.91582651808717 3.99255013103146 4.02332494323245 3.91582651808717 3.99255013103146 4.02332494323245 3.91582651808717 3.99255013103146 4.02332494323245
0 0 0 0 0 0 0 0 0 0 0 0 0 0 0 0 0 0 0 0 3.96935183061235 4.018018910584 3.96631647478741 3.96935183061235 4.018018910584 3.96631647478741 3.96935183061235 4.018018910584 3.96631647478741 3.96935183061235 4.018018910584 3.96631647478741 3.96935183061235 4.018018910584 3.96631647478741 3.96935183061235 4.018018910584 3.96631647478741 3.96935183061235 4.018018910584 3.96631647478741 3.96935183061235 4.018018910584 3.96631647478741 3.96935183061235 4.018018910584 3.96631647478741 3.96935183061235 4.018018910584 3.96631647478741
0 0 0 0 0 0 0 0 0 0 0 0 0 0 0 0 0 0 0 0 3.93798458693542 3.94884014707098 4.00671619343768 3.93798458693542 3.94884014707098 4.00671619343768 3.93798458693542 3.94884014707098 4.00671619343768 3.93798458693542 3.94884014707098 4.00671619343768 3.93798458693542 3.94884014707098 4.00671619343768 3.93798458693542 3.94884014707098 4.00671619343768 3.93798458693542 3.94884014707098 4.00671619343768 3.93798458693542 3.94884014707098 4.00671619343768 3.93798458693542 3.94884014707098 4.00671619343768 3.93798458693542 3.94884014707098 4.00671619343768
0 0 0 0 0 0 0 0 0 0 0 0 0 0 0 0 0 0 0 0 4.02565083585184 4.05373672395214 3.93867640357723 4.02565083585184 4.05373672395214 3.93867640357723 4.02565083585184 4.05373672395214 3.93867640357723 4.02565083585184 4.05373672395214 3.93867640357723 4.02565083585184 4.05373672395214 3.93867640357723 4.02565083585184 4.05373672395214 3.93867640357723 4.02565083585184 4.05373672395214 3.93867640357723 4.02565083585184 4.05373672395214 3.93867640357723 4.02565083585184 4.05373672395214 3.93867640357723 4.02565083585184 4.05373672395214 3.93867640357723
0 0 0 0 0 0 0 0 0 0 0 0 0 0 0 0 0 0 0 0 3.97427509358537 4.06600957936622 4.02819429510205 3.97427509358537 4.06600957936622 4.02819429510205 3.97427509358537 4.06600957936622 4.02819429510205 3.97427509358537 4.06600957936622 4.02819429510205 3.97427509358537 4.06600957936622 4.02819429510205 3.97427509358537 4.06600957936622 4.02819429510205 3.97427509358537 4.06600957936622 4.02819429510205 3.97427509358537 4.06600957936622 4.02819429510205 3.97427509358537 4.06600957936622 4.02819429510205 3.97427509358537 4.06600957936622 4.02819429510205
0 0 0 0 0 0 0 0 0 0 0 0 0 0 0 0 0 0 0 0 3.94851289375599 4.03548112947999 4.00685669598033 3.94851289375599 4.03548112947999 4.00685669598033 3.94851289375599 4.03548112947999 4.00685669598033 3.94851289375599 4.03548112947999 4.00685669598033 3.94851289375599 4.03548112947999 4.00685669598033 3.94851289375599 4.03548112947999 4.00685669598033 3.94851289375599 4.03548112947999 4.00685669598033 3.94851289375599 4.03548112947999 4.00685669598033 3.94851289375599 4.03548112947999 4.00685669598033 3.94851289375599 4.03548112947999 4.00685669598033
0 0 0 0 0 0 0 0 0 0 0 0 0 0 0 0 0 0 0 0 4.02676109949135 4.09161567715013 4.00555707789108 4.02676109949135 4.09161567715013 4.00555707789108 4.02676109949135 4.09161567715013 4.00555707789108 4.02676109949135 4.09161567715013 4.00555707789108 4.02676109949135 4.09161567715013 4.00555707789108 4.02676109949135 4.09161567715013 4.00555707789108 4.02676109949135 4.09161567715013 4.00555707789108 4.02676109949135 4.09161567715013 4.00555707789108 4.02676109949135 4.09161567715013 4.00555707789108 4.02676109949135 4.09161567715013 4.00555707789108
0 0 0 0 0 0 0 0 0 0 0 0 0 0 0 0 0 0 0 0 4.06372799549004 3.87494359564641 3.92783995206407 4.06372799549004 3.87494359564641 3.92783995206407 4.06372799549004 3.87494359564641 3.92783995206407 4.06372799549004 3.87494359564641 3.92783995206407 4.06372799549004 3.87494359564641 3.92783995206407 4.06372799549004 3.87494359564641 3.92783995206407 4.06372799549004 3.87494359564641 3.92783995206407 4.06372799549004 3.87494359564641 3.92783995206407 4.06372799549004 3.87494359564641 3.92783995206407 4.06372799549004 3.87494359564641 3.92783995206407
0 0 0 0 0 0 0 0 0 0 0 0 0 0 0 0 0 0 0 0 4.05448781854912 3.95753730089744 3.96914343210705 4.05448781854912 3.95753730089744 3.96914343210705 4.05448781854912 3.95753730089744 3.96914343210705 4.05448781854912 3.95753730089744 3.96914343210705 4.05448781854912 3.95753730089744 3.96914343210705 4.05448781854912 3.95753730089744 3.96914343210705 4.05448781854912 3.95753730089744 3.96914343210705 4.05448781854912 3.95753730089744 3.96914343210705 4.05448781854912 3.95753730089744 3.96914343210705 4.05448781854912 3.95753730089744 3.96914343210705
0 0 0 0 0 0 0 0 0 0 0 0 0 0 0 0 0 0 0 0 4.0514056544186 4.13344940963825 4.05484123237543 4.0514056544186 4.13344940963825 4.05484123237543 4.0514056544186 4.13344940963825 4.05484123237543 4.0514056544186 4.13344940963825 4.05484123237543 4.0514056544186 4.13344940963825 4.05484123237543 4.0514056544186 4.13344940963825 4.05484123237543 4.0514056544186 4.13344940963825 4.05484123237543 4.0514056544186 4.13344940963825 4.05484123237543 4.0514056544186 4.13344940963825 4.05484123237543 4.0514056544186 4.13344940963825 4.05484123237543
0 0 0 0 0 0 0 0 0 0 0 0 0 0 0 0 0 0 0 0 3.97422260265994 4.02987542471123 3.92186861924996 3.97422260265994 4.02987542471123 3.92186861924996 3.97422260265994 4.02987542471123 3.92186861924996 3.97422260265994 4.02987542471123 3.92186861924996 3.97422260265994 4.02987542471123 3.92186861924996 3.97422260265994 4.02987542471123 3.92186861924996 3.97422260265994 4.02987542471123 3.92186861924996 3.97422260265994 4.02987542471123 3.92186861924996 3.97422260265994 4.02987542471123 3.92186861924996 3.97422260265994 4.02987542471123 3.92186861924996
0 0 0 0 0 0 0 0 0 0 0 0 0 0 0 0 0 0 0 0 3.99500479941949 3.94140314917289 3.98083102094357 3.99500479941949 3.94140314917289 3.98083102094357 3.99500479941949 3.94140314917289 3.98083102094357 3.99500479941949 3.94140314917289 3.98083102094357 3.99500479941949 3.94140314917289 3.98083102094357 3.99500479941949 3.94140314917289 3.98083102094357 3.99500479941949 3.94140314917289 3.98083102094357 3.99500479941949 3.94140314917289 3.98083102094357 3.99500479941949 3.94140314917289 3.98083102094357 3.99500479941949 3.94140314917289 3.98083102094357
0 0 0 0 0 0 0 0 0 0 0 0 0 0 0 0 0 0 0 0 3.97295861128535 3.9151566314064 3.9846991707679 3.97295861128535 3.9151566314064 3.9846991707679 3.97295861128535 3.9151566314064 3.9846991707679 3.97295861128535 3.9151566314064 3.9846991707679 3.97295861128535 3.9151566314064 3.9846991707679 3.97295861128535 3.9151566314064 3.9846991707679 3.97295861128535 3.9151566314064 3.9846991707679 3.97295861128535 3.9151566314064 3.9846991707679 3.97295861128535 3.9151566314064 3.9846991707679 3.97295861128535 3.9151566314064 3.9846991707679
0 0 0 0 0 0 0 0 0 0 0 0 0 0 0 0 0 0 0 0 3.99530754356529 4.04463144770498 4.08839019421178 3.99530754356529 4.04463144770498 4.08839019421178 3.99530754356529 4.04463144770498 4.08839019421178 3.99530754356529 4.04463144770498 4.08839019421178 3.99530754356529 4.04463144770498 4.08839019421178 3.99530754356529 4.04463144770498 4.08839019421178 3.99530754356529 4.04463144770498 4.08839019421178 3.99530754356529 4.04463144770498 4.08839019421178 3.99530754356529 4.04463144770498 4.08839019421178 3.99530754356529 4.04463144770498 4.08839019421178
0 0 0 0 0 0 0 0 0 0 0 0 0 0 0 0 0 0 0 0 4.05650524354882 3.92910064021474 4.08489403693811 4.05650524354882 3.92910064021474 4.08489403693811 4.05650524354882 3.92910064021474 4.08489403693811 4.05650524354882 3.92910064021474 4.08489403693811 4.05650524354882 3.92910064021474 4.08489403693811 4.05650524354882 3.92910064021474 4.08489403693811 4.05650524354882 3.92910064021474 4.08489403693811 4.05650524354882 3.92910064021474 4.08489403693811 4.05650524354882 3.92910064021474 4.08489403693811 4.05650524354882 3.92910064021474 4.08489403693811
0 0 0 0 0 0 0 0 0 0 0 0 0 0 0 0 0 0 0 0 3.98198750181107 4.04434728765424 3.96596146125291 3.98198750181107 4.04434728765424 3.96596146125291 3.98198750181107 4.04434728765424 3.96596146125291 3.98198750181107 4.04434728765424 3.96596146125291 3.98198750181107 4.04434728765424 3.96596146125291 3.98198750181107 4.04434728765424 3.96596146125291 3.98198750181107 4.04434728765424 3.96596146125291 3.98198750181107 4.04434728765424 3.96596146125291 3.98198750181107 4.04434728765424 3.96596146125291 3.98198750181107 4.04434728765424 3.96596146125291
0 0 0 0 0 0 0 0 0 0 0 0 0 0 0 0 0 0 0 0 3.97641651146177 4.01039113116795 4.09928265172959 3.97641651146177 4.01039113116795 4.09928265172959 3.97641651146177 4.01039113116795 4.09928265172959 3.97641651146177 4.01039113116795 4.09928265172959 3.97641651146177 4.01039113116795 4.09928265172959 3.97641651146177 4.01039113116795 4.09928265172959 3.97641651146177 4.01039113116795 4.09928265172959 3.97641651146177 4.01039113116795 4.09928265172959 3.97641651146177 4.01039113116795 4.09928265172959 3.97641651146177 4.01039113116795 4.09928265172959
0 0 0 0 0 0 0 0 0 0 0 0 0 0 0 0 0 0 0 0 4.0989767206194 4.14413743851875 3.97984201654189 4.0989767206194 4.14413743851875 3.97984201654189 4.0989767206194 4.14413743851875 3.97984201654189 4.0989767206194 4.14413743851875 3.97984201654189 4.0989767206194 4.14413743851875 3.97984201654189 4.0989767206194 4.14413743851875 3.97984201654189 4.0989767206194 4.14413743851875 3.97984201654189 4.0989767206194 4.14413743851875 3.97984201654189 4.0989767206194 4.14413743851875 3.97984201654189 4.0989767206194 4.14413743851875 3.97984201654189
0 0 0 0 0 0 0 0 0 0 0 0 0 0 0 0 0 0 0 0 3.9592780479454 4.05085184715962 3.99281511052166 3.9592780479454 4.05085184715962 3.99281511052166 3.9592780479454 4.05085184715962 3.99281511052166 3.9592780479454 4.05085184715962 3.99281511052166 3.9592780479454 4.05085184715962 3.99281511052166 3.9592780479454 4.05085184715962 3.99281511052166 3.9592780479454 4.05085184715962 3.99281511052166 3.9592780479454 4.05085184715962 3.99281511052166 3.9592780479454 4.05085184715962 3.99281511052166 3.9592780479454 4.05085184715962 3.99281511052166
0 0 0 0 0 0 0 0 0 0 0 0 0 0 0 0 0 0 0 0 4.04397776155154 3.94507983448433 3.98785121395747 4.04397776155154 3.94507983448433 3.98785121395747 4.04397776155154 3.94507983448433 3.98785121395747 4.04397776155154 3.94507983448433 3.98785121395747 4.04397776155154 3.94507983448433 3.98785121395747 4.04397776155154 3.94507983448433 3.98785121395747 4.04397776155154 3.94507983448433 3.98785121395747 4.04397776155154 3.94507983448433 3.98785121395747 4.04397776155154 3.94507983448433 3.98785121395747 4.04397776155154 3.94507983448433 3.98785121395747
0 0 0 0 0 0 0 0 0 0 0 0 0 0 0 0 0 0 0 0 4.01233700573982 4.03107296567458 3.95588046988466 4.01233700573982 4.03107296567458 3.95588046988466 4.01233700573982 4.03107296567458 3.95588046988466 4.01233700573982 4.03107296567458 3.95588046988466 4.01233700573982 4.03107296567458 3.95588046988466 4.01233700573982 4.03107296567458 3.95588046988466 4.01233700573982 4.03107296567458 3.95588046988466 4.01233700573982 4.03107296567458 3.95588046988466 4.01233700573982 4.03107296567458 3.95588046988466 4.01233700573982 4.03107296567458 3.95588046988466
0 0 0 0 0 0 0 0 0 0 0 0 0 0 0 0 0 0 0 0 4.00030465923993 3.95618176720271 4.02335390886082 4.00030465923993 3.95618176720271 4.02335390886082 4.00030465923993 3.95618176720271 4.02335390886082 4.00030465923993 3.95618176720271 4.02335390886082 4.00030465923993 3.95618176720271 4.02335390886082 4.00030465923993 3.95618176720271 4.02335390886082 4.00030465923993 3.95618176720271 4.02335390886082 4.00030465923993 3.95618176720271 4.02335390886082 4.00030465923993 3.95618176720271 4.02335390886082 4.00030465923993 3.95618176720271 4.02335390886082
0 0 0 0 0 0 0 0 0 0 0 0 0 0 0 0 0 0 0 0 4.07964790571441 4.10378760910815 4.04201276766771 4.07964790571441 4.10378760910815 4.04201276766771 4.07964790571441 4.10378760910815 4.04201276766771 4.07964790571441 4.10378760910815 4.04201276766771 4.07964790571441 4.10378760910815 4.04201276766771 4.07964790571441 4.10378760910815 4.04201276766771 4.07964790571441 4.10378760910815 4.04201276766771 4.07964790571441 4.10378760910815 4.04201276766771 4.07964790571441 4.10378760910815 4.04201276766771 4.07964790571441 4.10378760910815 4.04201276766771
0 0 0 0 0 0 0 0 0 0 0 0 0 0 0 0 0 0 0 0 4.09546842770356 3.98187725791547 3.97021439126878 4.09546842770356 3.98187725791547 3.97021439126878 4.09546842770356 3.98187725791547 3.97021439126878 4.09546842770356 3.98187725791547 3.97021439126878 4.09546842770356 3.98187725791547 3.97021439126878 4.09546842770356 3.98187725791547 3.97021439126878 4.09546842770356 3.98187725791547 3.97021439126878 4.09546842770356 3.98187725791547 3.97021439126878 4.09546842770356 3.98187725791547 3.97021439126878 4.09546842770356 3.98187725791547 3.97021439126878
0 0 0 0 0 0 0 0 0 0 0 0 0 0 0 0 0 0 0 0 4.01339515883371 3.95057075433305 4.02930406814018 4.01339515883371 3.95057075433305 4.02930406814018 4.01339515883371 3.95057075433305 4.02930406814018 4.01339515883371 3.95057075433305 4.02930406814018 4.01339515883371 3.95057075433305 4.02930406814018 4.01339515883371 3.95057075433305 4.02930406814018 4.01339515883371 3.95057075433305 4.02930406814018 4.01339515883371 3.95057075433305 4.02930406814018 4.01339515883371 3.95057075433305 4.02930406814018 4.01339515883371 3.95057075433305 4.02930406814018
0 0 0 0 0 0 0 0 0 0 0 0 0 0 0 0 0 0 0 0 4.12161422897373 4.04662553391719 3.97597338274537 4.12161422897373 4.04662553391719 3.97597338274537 4.12161422897373 4.04662553391719 3.97597338274537 4.12161422897373 4.04662553391719 3.97597338274537 4.12161422897373 4.04662553391719 3.97597338274537 4.12161422897373 4.04662553391719 3.97597338274537 4.12161422897373 4.04662553391719 3.97597338274537 4.12161422897373 4.04662553391719 3.97597338274537 4.12161422897373 4.04662553391719 3.97597338274537 4.12161422897373 4.04662553391719 3.97597338274537
0 0 0 0 0 0 0 0 0 0 0 0 0 0 0 0 0 0 0 0 4.03834196107475 4.02758694727038 4.02202486234007 4.03834196107475 4.02758694727038 4.02202486234007 4.03834196107475 4.02758694727038 4.02202486234007 4.03834196107475 4.02758694727038 4.02202486234007 4.03834196107475 4.02758694727038 4.02202486234007 4.03834196107475 4.02758694727038 4.02202486234007 4.03834196107475 4.02758694727038 4.02202486234007 4.03834196107475 4.02758694727038 4.02202486234007 4.03834196107475 4.02758694727038 4.02202486234007 4.03834196107475 4.02758694727038 4.02202486234007
0 0 0 0 0 0 0 0 0 0 0 0 0 0 0 0 0 0 0 0 4.03553270304262 4.02252312884727 3.99244301526819 4.03553270304262 4.02252312884727 3.99244301526819 4.03553270304262 4.02252312884727 3.99244301526819 4.03553270304262 4.02252312884727 3.99244301526819 4.03553270304262 4.02252312884727 3.99244301526819 4.03553270304262 4.02252312884727 3.99244301526819 4.03553270304262 4.02252312884727 3.99244301526819 4.03553270304262 4.02252312884727 3.99244301526819 4.03553270304262 4.02252312884727 3.99244301526819 4.03553270304262 4.02252312884727 3.99244301526819
0 0 0 0 0 0 0 0 0 0 0 0 0 0 0 0 0 0 0 0 4.0266116409999 4.09915460238661 4.03295210918587 4.0266116409999 4.09915460238661 4.03295210918587 4.0266116409999 4.09915460238661 4.03295210918587 4.0266116409999 4.09915460238661 4.03295210918587 4.0266116409999 4.09915460238661 4.03295210918587 4.0266116409999 4.09915460238661 4.03295210918587 4.0266116409999 4.09915460238661 4.03295210918587 4.0266116409999 4.09915460238661 4.03295210918587 4.0266116409999 4.09915460238661 4.03295210918587 4.0266116409999 4.09915460238661 4.03295210918587
0 0 0 0 0 0 0 0 0 0 0 0 0 0 0 0 0 0 0 0 3.95175936128466 4.01087126217072 4.07364347581403 3.95175936128466 4.01087126217072 4.07364347581403 3.95175936128466 4.01087126217072 4.07364347581403 3.95175936128466 4.01087126217072 4.07364347581403 3.95175936128466 4.01087126217072 4.07364347581403 3.95175936128466 4.01087126217072 4.07364347581403 3.95175936128466 4.01087126217072 4.07364347581403 3.95175936128466 4.01087126217072 4.07364347581403 3.95175936128466 4.01087126217072 4.07364347581403 3.95175936128466 4.01087126217072 4.07364347581403
0 0 0 0 0 0 0 0 0 0 0 0 0 0 0 0 0 0 0 0 3.91548890035668 4.11524964656201 3.90352530686473 3.91548890035668 4.11524964656201 3.90352530686473 3.91548890035668 4.11524964656201 3.90352530686473 3.91548890035668 4.11524964656201 3.90352530686473 3.91548890035668 4.11524964656201 3.90352530686473 3.91548890035668 4.11524964656201 3.90352530686473 3.91548890035668 4.11524964656201 3.90352530686473 3.91548890035668 4.11524964656201 3.90352530686473 3.91548890035668 4.11524964656201 3.90352530686473 3.91548890035668 4.11524964656201 3.90352530686473
0 0 0 0 0 0 0 0 0 0 0 0 0 0 0 0 0 0 0 0 4.01408375534511 3.98534158697083 4.0252845862319 4.01408375534511 3.98534158697083 4.0252845862319 4.01408375534511 3.98534158697083 4.0252845862319 4.01408375534511 3.98534158697083 4.0252845862319 4.01408375534511 3.98534158697083 4.0252845862319 4.01408375534511 3.98534158697083 4.0252845862319 4.01408375534511 3.98534158697083 4.0252845862319 4.01408375534511 3.98534158697083 4.0252845862319 4.01408375534511 3.98534158697083 4.0252845862319 4.01408375534511 3.98534158697083 4.0252845862319
0 0 0 0 0 0 0 0 0 0 0 0 0 0 0 0 0 0 0 0 3.97174680415511 4.08618396597595 3.96697106808045 3.97174680415511 4.08618396597595 3.96697106808045 3.97174680415511 4.08618396597595 3.96697106808045 3.97174680415511 4.08618396597595 3.96697106808045 3.97174680415511 4.08618396597595 3.96697106808045 3.97174680415511 4.08618396597595 3.96697106808045 3.97174680415511 4.08618396597595 3.96697106808045 3.97174680415511 4.08618396597595 3.96697106808045 3.97174680415511 4.08618396597595 3.96697106808045 3.97174680415511 4.08618396597595 3.96697106808045
0 0 0 0 0 0 0 0 0 0 0 0 0 0 0 0 0 0 0 0 3.90599070357486 3.9909167064105 4.02098068521837 3.90599070357486 3.9909167064105 4.02098068521837 3.90599070357486 3.9909167064105 4.02098068521837 3.90599070357486 3.9909167064105 4.02098068521837 3.90599070357486 3.9909167064105 4.02098068521837 3.90599070357486 3.9909167064105 4.02098068521837 3.90599070357486 3.9909167064105 4.02098068521837 3.90599070357486 3.9909167064105 4.02098068521837 3.90599070357486 3.9909167064105 4.02098068521837 3.90599070357486 3.9909167064105 4.02098068521837
0 0 0 0 0 0 0 0 0 0 0 0 0 0 0 0 0 0 0 0 4.08294214142564 4.08511372842842 4.09939983216962 4.08294214142564 4.08511372842842 4.09939983216962 4.08294214142564 4.08511372842842 4.09939983216962 4.08294214142564 4.08511372842842 4.09939983216962 4.08294214142564 4.08511372842842 4.09939983216962 4.08294214142564 4.08511372842842 4.09939983216962 4.08294214142564 4.08511372842842 4.09939983216962 4.08294214142564 4.08511372842842 4.09939983216962 4.08294214142564 4.08511372842842 4.09939983216962 4.08294214142564 4.08511372842842 4.09939983216962
0 0 0 0 0 0 0 0 0 0 0 0 0 0 0 0 0 0 0 0 4.02478918885573 4.10616046302465 4.04676986514481 4.02478918885573 4.10616046302465 4.04676986514481 4.02478918885573 4.10616046302465 4.04676986514481 4.02478918885573 4.10616046302465 4.04676986514481 4.02478918885573 4.10616046302465 4.04676986514481 4.02478918885573 4.10616046302465 4.04676986514481 4.02478918885573 4.10616046302465 4.04676986514481 4.02478918885573 4.10616046302465 4.04676986514481 4.02478918885573 4.10616046302465 4.04676986514481 4.02478918885573 4.10616046302465 4.04676986514481
0 0 0 0 0 0 0 0 0 0 0 0 0 0 0 0 0 0 0 0 3.94874114486855 4.00413838389482 4.01295236821228 3.94874114486855 4.00413838389482 4.01295236821228 3.94874114486855 4.00413838389482 4.01295236821228 3.94874114486855 4.00413838389482 4.01295236821228 3.94874114486855 4.00413838389482 4.01295236821228 3.94874114486855 4.00413838389482 4.01295236821228 3.94874114486855 4.00413838389482 4.01295236821228 3.94874114486855 4.00413838389482 4.01295236821228 3.94874114486855 4.00413838389482 4.01295236821228 3.94874114486855 4.00413838389482 4.01295236821228
0 0 0 0 0 0 0 0 0 0 0 0 0 0 0 0 0 0 0 0 3.96071717709373 4.07167290124527 4.02039349644498 3.96071717709373 4.07167290124527 4.02039349644498 3.96071717709373 4.07167290124527 4.02039349644498 3.96071717709373 4.07167290124527 4.02039349644498 3.96071717709373 4.07167290124527 4.02039349644498 3.96071717709373 4.07167290124527 4.02039349644498 3.96071717709373 4.07167290124527 4.02039349644498 3.96071717709373 4.07167290124527 4.02039349644498 3.96071717709373 4.07167290124527 4.02039349644498 3.96071717709373 4.07167290124527 4.02039349644498
0 0 0 0 0 0 0 0 0 0 0 0 0 0 0 0 0 0 0 0 4.07760199572927 3.95229815590183 4.06968207151033 4.07760199572927 3.95229815590183 4.06968207151033 4.07760199572927 3.95229815590183 4.06968207151033 4.07760199572927 3.95229815590183 4.06968207151033 4.07760199572927 3.95229815590183 4.06968207151033 4.07760199572927 3.95229815590183 4.06968207151033 4.07760199572927 3.95229815590183 4.06968207151033 4.07760199572927 3.95229815590183 4.06968207151033 4.07760199572927 3.95229815590183 4.06968207151033 4.07760199572927 3.95229815590183 4.06968207151033
0 0 0 0 0 0 0 0 0 0 0 0 0 0 0 0 0 0 0 0 3.97588003448925 3.9601121211752 4.00949169304478 3.97588003448925 3.9601121211752 4.00949169304478 3.97588003448925 3.9601121211752 4.00949169304478 3.97588003448925 3.9601121211752 4.00949169304478 3.97588003448925 3.9601121211752 4.00949169304478 3.97588003448925 3.9601121211752 4.00949169304478 3.97588003448925 3.9601121211752 4.00949169304478 3.97588003448925 3.9601121211752 4.00949169304478 3.97588003448925 3.9601121211752 4.00949169304478 3.97588003448925 3.9601121211752 4.00949169304478
0 0 0 0 0 0 0 0 0 0 0 0 0 0 0 0 0 0 0 0 3.95367263132998 4.05337921138346 3.99689021599339 3.95367263132998 4.05337921138346 3.99689021599339 3.95367263132998 4.05337921138346 3.99689021599339 3.95367263132998 4.05337921138346 3.99689021599339 3.95367263132998 4.05337921138346 3.99689021599339 3.95367263132998 4.05337921138346 3.99689021599339 3.95367263132998 4.05337921138346 3.99689021599339 3.95367263132998 4.05337921138346 3.99689021599339 3.95367263132998 4.05337921138346 3.99689021599339 3.95367263132998 4.05337921138346 3.99689021599339
0 0 0 0 0 0 0 0 0 0 0 0 0 0 0 0 0 0 0 0 3.96564978983856 4.06082293262755 4.08223900789348 3.96564978983856 4.06082293262755 4.08223900789348 3.96564978983856 4.06082293262755 4.08223900789348 3.96564978983856 4.06082293262755 4.08223900789348 3.96564978983856 4.06082293262755 4.08223900789348 3.96564978983856 4.06082293262755 4.08223900789348 3.96564978983856 4.06082293262755 4.08223900789348 3.96564978983856 4.06082293262755 4.08223900789348 3.96564978983856 4.06082293262755 4.08223900789348 3.96564978983856 4.06082293262755 4.08223900789348
0 0 0 0 0 0 0 0 0 0 0 0 0 0 0 0 0 0 0 0 3.95756523081376 3.96629386238607 3.95129727999827 3.95756523081376 3.96629386238607 3.95129727999827 3.95756523081376 3.96629386238607 3.95129727999827 3.95756523081376 3.96629386238607 3.95129727999827 3.95756523081376 3.96629386238607 3.95129727999827 3.95756523081376 3.96629386238607 3.95129727999827 3.95756523081376 3.96629386238607 3.95129727999827 3.95756523081376 3.96629386238607 3.95129727999827 3.95756523081376 3.96629386238607 3.95129727999827 3.95756523081376 3.96629386238607 3.95129727999827
0 0 0 0 0 0 0 0 0 0 0 0 0 0 0 0 0 0 0 0 3.97974203039226 4.05844868282332 4.13828403489704 3.97974203039226 4.05844868282332 4.13828403489704 3.97974203039226 4.05844868282332 4.13828403489704 3.97974203039226 4.05844868282332 4.13828403489704 3.97974203039226 4.05844868282332 4.13828403489704 3.97974203039226 4.05844868282332 4.13828403489704 3.97974203039226 4.05844868282332 4.13828403489704 3.97974203039226 4.05844868282332 4.13828403489704 3.97974203039226 4.05844868282332 4.13828403489704 3.97974203039226 4.05844868282332 4.13828403489704
0 0 0 0 0 0 0 0 0 0 0 0 0 0 0 0 0 0 0 0 4.0657928093078 3.97920011260637 3.99598809245948 4.0657928093078 3.97920011260637 3.99598809245948 4.0657928093078 3.97920011260637 3.99598809245948 4.0657928093078 3.97920011260637 3.99598809245948 4.0657928093078 3.97920011260637 3.99598809245948 4.0657928093078 3.97920011260637 3.99598809245948 4.0657928093078 3.97920011260637 3.99598809245948 4.0657928093078 3.97920011260637 3.99598809245948 4.0657928093078 3.97920011260637 3.99598809245948 4.0657928093078 3.97920011260637 3.99598809245948
0 0 0 0 0 0 0 0 0 0 0 0 0 0 0 0 0 0 0 0 4.08539080148196 3.99428517266648 4.01497115137192 4.08539080148196 3.99428517266648 4.01497115137192 4.08539080148196 3.99428517266648 4.01497115137192 4.08539080148196 3.99428517266648 4.01497115137192 4.08539080148196 3.99428517266648 4.01497115137192 4.08539080148196 3.99428517266648 4.01497115137192 4.08539080148196 3.99428517266648 4.01497115137192 4.08539080148196 3.99428517266648 4.01497115137192 4.08539080148196 3.99428517266648 4.01497115137192 4.08539080148196 3.99428517266648 4.01497115137192
0 0 0 0 0 0 0 0 0 0 0 0 0 0 0 0 0 0 0 0 4.00458054327757 3.98363755795175 4.03368402685202 4.00458054327757 3.98363755795175 4.03368402685202 4.00458054327757 3.98363755795175 4.03368402685202 4.00458054327757 3.98363755795175 4.03368402685202 4.00458054327757 3.98363755795175 4.03368402685202 4.00458054327757 3.98363755795175 4.03368402685202 4.00458054327757 3.98363755795175 4.03368402685202 4.00458054327757 3.98363755795175 4.03368402685202 4.00458054327757 3.98363755795175 4.03368402685202 4.00458054327757 3.98363755795175 4.03368402685202
0 0 0 0 0 0 0 0 0 0 0 0 0 0 0 0 0 0 0 0 4.04020799595932 3.98237131991846 4.05549321116752 4.04020799595932 3.98237131991846 4.05549321116752 4.04020799595932 3.98237131991846 4.05549321116752 4.04020799595932 3.98237131991846 4.05549321116752 4.04020799595932 3.98237131991846 4.05549321116752 4.04020799595932 3.98237131991846 4.05549321116752 4.04020799595932 3.98237131991846 4.05549321116752 4.04020799595932 3.98237131991846 4.05549321116752 4.04020799595932 3.98237131991846 4.05549321116752 4.04020799595932 3.98237131991846 4.05549321116752
0 0 0 0 0 0 0 0 0 0 0 0 0 0 0 0 0 0 0 0 3.95539209452044 3.96530435603855 3.96548767809607 3.95539209452044 3.96530435603855 3.96548767809607 3.95539209452044 3.96530435603855 3.96548767809607 3.95539209452044 3.96530435603855 3.96548767809607 3.95539209452044 3.96530435603855 3.96548767809607 3.95539209452044 3.96530435603855 3.96548767809607 3.95539209452044 3.96530435603855 3.96548767809607 3.95539209452044 3.96530435603855 3.96548767809607 3.95539209452044 3.96530435603855 3.96548767809607 3.95539209452044 3.96530435603855 3.96548767809607
0 0 0 0 0 0 0 0 0 0 0 0 0 0 0 0 0 0 0 0 4.03486304784864 3.91690118572025 4.00609368326216 4.03486304784864 3.91690118572025 4.00609368326216 4.03486304784864 3.91690118572025 4.00609368326216 4.03486304784864 3.91690118572025 4.00609368326216 4.03486304784864 3.91690118572025 4.00609368326216 4.03486304784864 3.91690118572025 4.00609368326216 4.03486304784864 3.91690118572025 4.00609368326216 4.03486304784864 3.91690118572025 4.00609368326216 4.03486304784864 3.91690118572025 4.00609368326216 4.03486304784864 3.91690118572025 4.00609368326216
0 0 0 0 0 0 0 0 0 0 0 0 0 0 0 0 0 0 0 0 4.01379745320753 3.96689827549698 4.03271375657914 4.01379745320753 3.96689827549698 4.03271375657914 4.01379745320753 3.96689827549698 4.03271375657914 4.01379745320753 3.96689827549698 4.03271375657914 4.01379745320753 3.96689827549698 4.03271375657914 4.01379745320753 3.96689827549698 4.03271375657914 4.01379745320753 3.96689827549698 4.03271375657914 4.01379745320753 3.96689827549698 4.03271375657914 4.01379745320753 3.96689827549698 4.03271375657914 4.01379745320753 3.96689827549698 4.03271375657914
0 0 0 0 0 0 0 0 0 0 0 0 0 0 0 0 0 0 0 0 4.09348009702136 3.98358675373932 4.01038673140398 4.09348009702136 3.98358675373932 4.01038673140398 4.09348009702136 3.98358675373932 4.01038673140398 4.09348009702136 3.98358675373932 4.01038673140398 4.09348009702136 3.98358675373932 4.01038673140398 4.09348009702136 3.98358675373932 4.01038673140398 4.09348009702136 3.98358675373932 4.01038673140398 4.09348009702136 3.98358675373932 4.01038673140398 4.09348009702136 3.98358675373932 4.01038673140398 4.09348009702136 3.98358675373932 4.01038673140398
0 0 0 0 0 0 0 0 0 0 0 0 0 0 0 0 0 0 0 0 3.9000788605009 4.01590098755529 3.97605969186899 3.9000788605009 4.01590098755529 3.97605969186899 3.9000788605009 4.01590098755529 3.97605969186899 3.9000788605009 4.01590098755529 3.97605969186899 3.9000788605009 4.01590098755529 3.97605969186899 3.9000788605009 4.01590098755529 3.97605969186899 3.9000788605009 4.01590098755529 3.97605969186899 3.9000788605009 4.01590098755529 3.97605969186899 3.9000788605009 4.01590098755529 3.97605969186899 3.9000788605009 4.01590098755529 3.97605969186899
0 0 0 0 0 0 0 0 0 0 0 0 0 0 0 0 0 0 0 0 3.93877756857082 3.9741804123441 4.00551745015647 3.93877756857082 3.9741804123441 4.00551745015647 3.93877756857082 3.9741804123441 4.00551745015647 3.93877756857082 3.9741804123441 4.00551745015647 3.93877756857082 3.9741804123441 4.00551745015647 3.93877756857082 3.9741804123441 4.00551745015647 3.93877756857082 3.9741804123441 4.00551745015647 3.93877756857082 3.9741804123441 4.00551745015647 3.93877756857082 3.9741804123441 4.00551745015647 3.93877756857082 3.9741804123441 4.00551745015647
0 0 0 0 0 0 0 0 0 0 0 0 0 0 0 0 0 0 0 0 3.952494953326 4.0982170206457 3.95922086600591 3.952494953326 4.0982170206457 3.95922086600591 3.952494953326 4.0982170206457 3.95922086600591 3.952494953326 4.0982170206457 3.95922086600591 3.952494953326 4.0982170206457 3.95922086600591 3.952494953326 4.0982170206457 3.95922086600591 3.952494953326 4.0982170206457 3.95922086600591 3.952494953326 4.0982170206457 3.95922086600591 3.952494953326 4.0982170206457 3.95922086600591 3.952494953326 4.0982170206457 3.95922086600591
0 0 0 0 0 0 0 0 0 0 0 0 0 0 0 0 0 0 0 0 4.00869124290588 3.89085275579655 3.95952735670131 4.00869124290588 3.89085275579655 3.95952735670131 4.00869124290588 3.89085275579655 3.95952735670131 4.00869124290588 3.89085275579655 3.95952735670131 4.00869124290588 3.89085275579655 3.95952735670131 4.00869124290588 3.89085275579655 3.95952735670131 4.00869124290588 3.89085275579655 3.95952735670131 4.00869124290588 3.89085275579655 3.95952735670131 4.00869124290588 3.89085275579655 3.95952735670131 4.00869124290588 3.89085275579655 3.95952735670131
0 0 0 0 0 0 0 0 0 0 0 0 0 0 0 0 0 0 0 0 3.91528266278822 4.08551088174808 4.02368687210885 3.91528266278822 4.08551088174808 4.02368687210885 3.91528266278822 4.08551088174808 4.02368687210885 3.91528266278822 4.08551088174808 4.02368687210885 3.91528266278822 4.08551088174808 4.02368687210885 3.91528266278822 4.08551088174808 4.02368687210885 3.91528266278822 4.08551088174808 4.02368687210885 3.91528266278822 4.08551088174808 4.02368687210885 3.91528266278822 4.08551088174808 4.02368687210885 3.91528266278822 4.08551088174808 4.02368687210885
0 0 0 0 0 0 0 0 0 0 0 0 0 0 0 0 0 0 0 0 4.06335795154778 3.96613909733485 3.99920804637164 4.06335795154778 3.96613909733485 3.99920804637164 4.06335795154778 3.96613909733485 3.99920804637164 4.06335795154778 3.96613909733485 3.99920804637164 4.06335795154778 3.96613909733485 3.99920804637164 4.06335795154778 3.96613909733485 3.99920804637164 4.06335795154778 3.96613909733485 3.99920804637164 4.06335795154778 3.96613909733485 3.99920804637164 4.06335795154778 3.96613909733485 3.99920804637164 4.06335795154778 3.96613909733485 3.99920804637164
0 0 0 0 0 0 0 0 0 0 0 0 0 0 0 0 0 0 0 0 3.9987226058772 3.97669995028149 3.9021283498974 3.9987226058772 3.97669995028149 3.9021283498974 3.9987226058772 3.97669995028149 3.9021283498974 3.9987226058772 3.97669995028149 3.9021283498974 3.9987226058772 3.97669995028149 3.9021283498974 3.9987226058772 3.97669995028149 3.9021283498974 3.9987226058772 3.97669995028149 3.9021283498974 3.9987226058772 3.97669995028149 3.9021283498974 3.9987226058772 3.97669995028149 3.9021283498974 3.9987226058772 3.97669995028149 3.9021283498974
0 0 0 0 0 0 0 0 0 0 0 0 0 0 0 0 0 0 0 0 4.07569728592888 3.8249605078929 4.03063574965511 4.07569728592888 3.8249605078929 4.03063574965511 4.07569728592888 3.8249605078929 4.03063574965511 4.07569728592888 3.8249605078929 4.03063574965511 4.07569728592888 3.8249605078929 4.03063574965511 4.07569728592888 3.8249605078929 4.03063574965511 4.07569728592888 3.8249605078929 4.03063574965511 4.07569728592888 3.8249605078929 4.03063574965511 4.07569728592888 3.8249605078929 4.03063574965511 4.07569728592888 3.8249605078929 4.03063574965511
0 0 0 0 0 0 0 0 0 0 0 0 0 0 0 0 0 0 0 0 4.02820695009027 3.97941850169691 3.99516494087697 4.02820695009027 3.97941850169691 3.99516494087697 4.02820695009027 3.97941850169691 3.99516494087697 4.02820695009027 3.97941850169691 3.99516494087697 4.02820695009027 3.97941850169691 3.99516494087697 4.02820695009027 3.97941850169691 3.99516494087697 4.02820695009027 3.97941850169691 3.99516494087697 4.02820695009027 3.97941850169691 3.99516494087697 4.02820695009027 3.97941850169691 3.99516494087697 4.02820695009027 3.97941850169691 3.99516494087697
0 0 0 0 0 0 0 0 0 0 0 0 0 0 0 0 0 0 0 0 4.09905205148815 3.99994562731839 3.98307816729329 4.09905205148815 3.99994562731839 3.98307816729329 4.09905205148815 3.99994562731839 3.98307816729329 4.09905205148815 3.99994562731839 3.98307816729329 4.09905205148815 3.99994562731839 3.98307816729329 4.09905205148815 3.99994562731839 3.98307816729329 4.09905205148815 3.99994562731839 3.98307816729329 4.09905205148815 3.99994562731839 3.98307816729329 4.09905205148815 3.99994562731839 3.98307816729329 4.09905205148815 3.99994562731839 3.98307816729329
0 0 0 0 0 0 0 0 0 0 0 0 0 0 0 0 0 0 0 0 4.00905343640835 3.94618448035659 4.05646095016692 4.00905343640835 3.94618448035659 4.05646095016692 4.00905343640835 3.94618448035659 4.05646095016692 4.00905343640835 3.94618448035659 4.05646095016692 4.00905343640835 3.94618448035659 4.05646095016692 4.00905343640835 3.94618448035659 4.05646095016692 4.00905343640835 3.94618448035659 4.05646095016692 4.00905343640835 3.94618448035659 4.05646095016692 4.00905343640835 3.94618448035659 4.05646095016692 4.00905343640835 3.94618448035659 4.05646095016692
0 0 0 0 0 0 0 0 0 0 0 0 0 0 0 0 0 0 0 0 3.90622327371949 4.00204448709248 4.10912502588845 3.90622327371949 4.00204448709248 4.10912502588845 3.90622327371949 4.00204448709248 4.10912502588845 3.90622327371949 4.00204448709248 4.10912502588845 3.90622327371949 4.00204448709248 4.10912502588845 3.90622327371949 4.00204448709248 4.10912502588845 3.90622327371949 4.00204448709248 4.10912502588845 3.90622327371949 4.00204448709248 4.10912502588845 3.90622327371949 4.00204448709248 4.10912502588845 3.90622327371949 4.00204448709248 4.10912502588845
0 0 0 0 0 0 0 0 0 0 0 0 0 0 0 0 0 0 0 0 3.95714183487681 4.06472408285428 3.94822354617196 3.95714183487681 4.06472408285428 3.94822354617196 3.95714183487681 4.06472408285428 3.94822354617196 3.95714183487681 4.06472408285428 3.94822354617196 3.95714183487681 4.06472408285428 3.94822354617196 3.95714183487681 4.06472408285428 3.94822354617196 3.95714183487681 4.06472408285428 3.94822354617196 3.95714183487681 4.06472408285428 3.94822354617196 3.95714183487681 4.06472408285428 3.94822354617196 3.95714183487681 4.06472408285428 3.94822354617196
0 0 0 0 0 0 0 0 0 0 0 0 0 0 0 0 0 0 0 0 3.97994141441506 4.00155638008702 4.0460564014407 3.97994141441506 4.00155638008702 4.0460564014407 3.97994141441506 4.00155638008702 4.0460564014407 3.97994141441506 4.00155638008702 4.0460564014407 3.97994141441506 4.00155638008702 4.0460564014407 3.97994141441506 4.00155638008702 4.0460564014407 3.97994141441506 4.00155638008702 4.0460564014407 3.97994141441506 4.00155638008702 4.0460564014407 3.97994141441506 4.00155638008702 4.0460564014407 3.97994141441506 4.00155638008702 4.0460564014407
0 0 0 0 0 0 0 0 0 0 0 0 0 0 0 0 0 0 0 0 4.03747593504755 4.00581816756195 4.10653365150898 4.03747593504755 4.00581816756195 4.10653365150898 4.03747593504755 4.00581816756195 4.10653365150898 4.03747593504755 4.00581816756195 4.10653365150898 4.03747593504755 4.00581816756195 4.10653365150898 4.03747593504755 4.00581816756195 4.10653365150898 4.03747593504755 4.00581816756195 4.10653365150898 4.03747593504755 4.00581816756195 4.10653365150898 4.03747593504755 4.00581816756195 4.10653365150898 4.03747593504755 4.00581816756195 4.10653365150898
0 0 0 0 0 0 0 0 0 0 0 0 0 0 0 0 0 0 0 0 3.97313376289464 3.95835437232955 4.02872317864731 3.97313376289464 3.95835437232955 4.02872317864731 3.97313376289464 3.95835437232955 4.02872317864731 3.97313376289464 3.95835437232955 4.02872317864731 3.97313376289464 3.95835437232955 4.02872317864731 3.97313376289464 3.95835437232955 4.02872317864731 3.97313376289464 3.95835437232955 4.02872317864731 3.97313376289464 3.95835437232955 4.02872317864731 3.97313376289464 3.95835437232955 4.02872317864731 3.97313376289464 3.95835437232955 4.02872317864731
0 0 0 0 0 0 0 0 0 0 0 0 0 0 0 0 0 0 0 0 4.1137817202237 3.91455606718224 3.9621930928995 4.1137817202237 3.91455606718224 3.9621930928995 4.1137817202237 3.91455606718224 3.9621930928995 4.1137817202237 3.91455606718224 3.9621930928995 4.1137817202237 3.91455606718224 3.9621930928995 4.1137817202237 3.91455606718224 3.9621930928995 4.1137817202237 3.91455606718224 3.9621930928995 4.1137817202237 3.91455606718224 3.9621930928995 4.1137817202237 3.91455606718224 3.9621930928995 4.1137817202237 3.91455606718224 3.9621930928995
0 0 0 0 0 0 0 0 0 0 0 0 0 0 0 0 0 0 0 0 4.07260507859125 4.00403496546544 3.97858344013741 4.07260507859125 4.00403496546544 3.97858344013741 4.07260507859125 4.00403496546544 3.97858344013741 4.07260507859125 4.00403496546544 3.97858344013741 4.07260507859125 4.00403496546544 3.97858344013741 4.07260507859125 4.00403496546544 3.97858344013741 4.07260507859125 4.00403496546544 3.97858344013741 4.07260507859125 4.00403496546544 3.97858344013741 4.07260507859125 4.00403496546544 3.97858344013741 4.07260507859125 4.00403496546544 3.97858344013741
0 0 0 0 0 0 0 0 0 0 0 0 0 0 0 0 0 0 0 0 3.97554073654958 3.98864569478914 4.01128554044637 3.97554073654958 3.98864569478914 4.01128554044637 3.97554073654958 3.98864569478914 4.01128554044637 3.97554073654958 3.98864569478914 4.01128554044637 3.97554073654958 3.98864569478914 4.01128554044637 3.97554073654958 3.98864569478914 4.01128554044637 3.97554073654958 3.98864569478914 4.01128554044637 3.97554073654958 3.98864569478914 4.01128554044637 3.97554073654958 3.98864569478914 4.01128554044637 3.97554073654958 3.98864569478914 4.01128554044637
0 0 0 0 0 0 0 0 0 0 0 0 0 0 0 0 0 0 0 0 3.97824832048951 3.97362410356931 4.0348388153022 3.97824832048951 3.97362410356931 4.0348388153022 3.97824832048951 3.97362410356931 4.0348388153022 3.97824832048951 3.97362410356931 4.0348388153022 3.97824832048951 3.97362410356931 4.0348388153022 3.97824832048951 3.97362410356931 4.0348388153022 3.97824832048951 3.97362410356931 4.0348388153022 3.97824832048951 3.97362410356931 4.0348388153022 3.97824832048951 3.97362410356931 4.0348388153022 3.97824832048951 3.97362410356931 4.0348388153022
0 0 0 0 0 0 0 0 0 0 0 0 0 0 0 0 0 0 0 0 4.03059767982767 3.88326481574489 3.98830155948209 4.03059767982767 3.88326481574489 3.98830155948209 4.03059767982767 3.88326481574489 3.98830155948209 4.03059767982767 3.88326481574489 3.98830155948209 4.03059767982767 3.88326481574489 3.98830155948209 4.03059767982767 3.88326481574489 3.98830155948209 4.03059767982767 3.88326481574489 3.98830155948209 4.03059767982767 3.88326481574489 3.98830155948209 4.03059767982767 3.88326481574489 3.98830155948209 4.03059767982767 3.88326481574489 3.98830155948209
0 0 0 0 0 0 0 0 0 0 0 0 0 0 0 0 0 0 0 0 3.90989699802458 4.03911416149689 4.04419858571186 3.90989699802458 4.03911416149689 4.04419858571186 3.90989699802458 4.03911416149689 4.04419858571186 3.90989699802458 4.03911416149689 4.04419858571186 3.90989699802458 4.03911416149689 4.04419858571186 3.90989699802458 4.03911416149689 4.04419858571186 3.90989699802458 4.03911416149689 4.04419858571186 3.90989699802458 4.03911416149689 4.04419858571186 3.90989699802458 4.03911416149689 4.04419858571186 3.90989699802458 4.03911416149689 4.04419858571186
0 0 0 0 0 0 0 0 0 0 0 0 0 0 0 0 0 0 0 0 4.03665176539533 3.94922160639889 3.97496276448507 4.03665176539533 3.94922160639889 3.97496276448507 4.03665176539533 3.94922160639889 3.97496276448507 4.03665176539533 3.94922160639889 3.97496276448507 4.03665176539533 3.94922160639889 3.97496276448507 4.03665176539533 3.94922160639889 3.97496276448507 4.03665176539533 3.94922160639889 3.97496276448507 4.03665176539533 3.94922160639889 3.97496276448507 4.03665176539533 3.94922160639889 3.97496276448507 4.03665176539533 3.94922160639889 3.97496276448507
0 0 0 0 0 0 0 0 0 0 0 0 0 0 0 0 0 0 0 0 4.00256965710655 4.02049525983952 4.04836440438451 4.00256965710655 4.02049525983952 4.04836440438451 4.00256965710655 4.02049525983952 4.04836440438451 4.00256965710655 4.02049525983952 4.04836440438451 4.00256965710655 4.02049525983952 4.04836440438451 4.00256965710655 4.02049525983952 4.04836440438451 4.00256965710655 4.02049525983952 4.04836440438451 4.00256965710655 4.02049525983952 4.04836440438451 4.00256965710655 4.02049525983952 4.04836440438451 4.00256965710655 4.02049525983952 4.04836440438451
0 0 0 0 0 0 0 0 0 0 0 0 0 0 0 0 0 0 0 0 4.07761766484932 4.00229210602262 4.07466252832263 4.07761766484932 4.00229210602262 4.07466252832263 4.07761766484932 4.00229210602262 4.07466252832263 4.07761766484932 4.00229210602262 4.07466252832263 4.07761766484932 4.00229210602262 4.07466252832263 4.07761766484932 4.00229210602262 4.07466252832263 4.07761766484932 4.00229210602262 4.07466252832263 4.07761766484932 4.00229210602262 4.07466252832263 4.07761766484932 4.00229210602262 4.07466252832263 4.07761766484932 4.00229210602262 4.07466252832263
0 0 0 0 0 0 0 0 0 0 0 0 0 0 0 0 0 0 0 0 4.01659069790847 3.98078618755339 4.00004475260158 4.01659069790847 3.98078618755339 4.00004475260158 4.01659069790847 3.98078618755339 4.00004475260158 4.01659069790847 3.98078618755339 4.00004475260158 4.01659069790847 3.98078618755339 4.00004475260158 4.01659069790847 3.98078618755339 4.00004475260158 4.01659069790847 3.98078618755339 4.00004475260158 4.01659069790847 3.98078618755339 4.00004475260158 4.01659069790847 3.98078618755339 4.00004475260158 4.01659069790847 3.98078618755339 4.00004475260158
0 0 0 0 0 0 0 0 0 0 0 0 0 0 0 0 0 0 0 0 3.97951031788633 4.04467778640348 4.06372193193495 3.97951031788633 4.04467778640348 4.06372193193495 3.97951031788633 4.04467778640348 4.06372193193495 3.97951031788633 4.04467778640348 4.06372193193495 3.97951031788633 4.04467778640348 4.06372193193495 3.97951031788633 4.04467778640348 4.06372193193495 3.97951031788633 4.04467778640348 4.06372193193495 3.97951031788633 4.04467778640348 4.06372193193495 3.97951031788633 4.04467778640348 4.06372193193495 3.97951031788633 4.04467778640348 4.06372193193495
0 0 0 0 0 0 0 0 0 0 0 0 0 0 0 0 0 0 0 0 3.9927644768064 4.06310438416865 4.07293140292654 3.9927644768064 4.06310438416865 4.07293140292654 3.9927644768064 4.06310438416865 4.07293140292654 3.9927644768064 4.06310438416865 4.07293140292654 3.9927644768064 4.06310438416865 4.07293140292654 3.9927644768064 4.06310438416865 4.07293140292654 3.9927644768064 4.06310438416865 4.07293140292654 3.9927644768064 4.06310438416865 4.07293140292654 3.9927644768064 4.06310438416865 4.07293140292654 3.9927644768064 4.06310438416865 4.07293140292654
0 0 0 0 0 0 0 0 0 0 0 0 0 0 0 0 0 0 0 0 0 0 0 0 0 0 0 0 0 0 0 0 0 0 0 0 0 0 0 0 0 0 0 0 0 0 0 0 0 0
0 0 0 0 0 0 0 0 0 0 0 0 0 0 0 0 0 0 0 0 0 0 0 0 0 0 0 0 0 0 0 0 0 0 0 0 0 0 0 0 0 0 0 0 0 0 0 0 0 0
0 0 0 0 0 0 0 0 0 0 0 0 0 0 0 0 0 0 0 0 0 0 0 0 0 0 0 0 0 0 0 0 0 0 0 0 0 0 0 0 0 0 0 0 0 0 0 0 0 0
0 0 0 0 0 0 0 0 0 0 0 0 0 0 0 0 0 0 0 0 0 0 0 0 0 0 0 0 0 0 0 0 0 0 0 0 0 0 0 0 0 0 0 0 0 0 0 0 0 0
0 0 0 0 0 0 0 0 0 0 0 0 0 0 0 0 0 0 0 0 0 0 0 0 0 0 0 0 0 0 0 0 0 0 0 0 0 0 0 0 0 0 0 0 0 0 0 0 0 0
0 0 0 0 0 0 0 0 0 0 0 0 0 0 0 0 0 0 0 0 0 0 0 0 0 0 0 0 0 0 0 0 0 0 0 0 0 0 0 0 0 0 0 0 0 0 0 0 0 0
0 0 0 0 0 0 0 0 0 0 0 0 0 0 0 0 0 0 0 0 0 0 0 0 0 0 0 0 0 0 0 0 0 0 0 0 0 0 0 0 0 0 0 0 0 0 0 0 0 0
0 0 0 0 0 0 0 0 0 0 0 0 0 0 0 0 0 0 0 0 0 0 0 0 0 0 0 0 0 0 0 0 0 0 0 0 0 0 0 0 0 0 0 0 0 0 0 0 0 0
0 0 0 0 0 0 0 0 0 0 0 0 0 0 0 0 0 0 0 0 0 0 0 0 0 0 0 0 0 0 0 0 0 0 0 0 0 0 0 0 0 0 0 0 0 0 0 0 0 0
0 0 0 0 0 0 0 0 0 0 0 0 0 0 0 0 0 0 0 0 0 0 0 0 0 0 0 0 0 0 0 0 0 0 0 0 0 0 0 0 0 0 0 0 0 0 0 0 0 0
0 0 0 0 0 0 0 0 0 0 0 0 0 0 0 0 0 0 0 0 0 0 0 0 0 0 0 0 0 0 0 0 0 0 0 0 0 0 0 0 0 0 0 0 0 0 0 0 0 0
0 0 0 0 0 0 0 0 0 0 0 0 0 0 0 0 0 0 0 0 0 0 0 0 0 0 0 0 0 0 0 0 0 0 0 0 0 0 0 0 0 0 0 0 0 0 0 0 0 0
0 0 0 0 0 0 0 0 0 0 0 0 0 0 0 0 0 0 0 0 0 0 0 0 0 0 0 0 0 0 0 0 0 0 0 0 0 0 0 0 0 0 0 0 0 0 0 0 0 0
0 0 0 0 0 0 0 0 0 0 0 0 0 0 0 0 0 0 0 0 0 0 0 0 0 0 0 0 0 0 0 0 0 0 0 0 0 0 0 0 0 0 0 0 0 0 0 0 0 0
0 0 0 0 0 0 0 0 0 0 0 0 0 0 0 0 0 0 0 0 0 0 0 0 0 0 0 0 0 0 0 0 0 0 0 0 0 0 0 0 0 0 0 0 0 0 0 0 0 0
0 0 0 0 0 0 0 0 0 0 0 0 0 0 0 0 0 0 0 0 0 0 0 0 0 0 0 0 0 0 0 0 0 0 0 0 0 0 0 0 0 0 0 0 0 0 0 0 0 0
0 0 0 0 0 0 0 0 0 0 0 0 0 0 0 0 0 0 0 0 0 0 0 0 0 0 0 0 0 0 0 0 0 0 0 0 0 0 0 0 0 0 0 0 0 0 0 0 0 0
0 0 0 0 0 0 0 0 0 0 0 0 0 0 0 0 0 0 0 0 0 0 0 0 0 0 0 0 0 0 0 0 0 0 0 0 0 0 0 0 0 0 0 0 0 0 0 0 0 0
0 0 0 0 0 0 0 0 0 0 0 0 0 0 0 0 0 0 0 0 0 0 0 0 0 0 0 0 0 0 0 0 0 0 0 0 0 0 0 0 0 0 0 0 0 0 0 0 0 0
0 0 0 0 0 0 0 0 0 0 0 0 0 0 0 0 0 0 0 0 0 0 0 0 0 0 0 0 0 0 0 0 0 0 0 0 0 0 0 0 0 0 0 0 0 0 0 0 0 0
0 0 0 0 0 0 0 0 0 0 0 0 0 0 0 0 0 0 0 0 0 0 0 0 0 0 0 0 0 0 0 0 0 0 0 0 0 0 0 0 0 0 0 0 0 0 0 0 0 0
0 0 0 0 0 0 0 0 0 0 0 0 0 0 0 0 0 0 0 0 0 0 0 0 0 0 0 0 0 0 0 0 0 0 0 0 0 0 0 0 0 0 0 0 0 0 0 0 0 0
0 0 0 0 0 0 0 0 0 0 0 0 0 0 0 0 0 0 0 0 0 0 0 0 0 0 0 0 0 0 0 0 0 0 0 0 0 0 0 0 0 0 0 0 0 0 0 0 0 0
0 0 0 0 0 0 0 0 0 0 0 0 0 0 0 0 0 0 0 0 0 0 0 0 0 0 0 0 0 0 0 0 0 0 0 0 0 0 0 0 0 0 0 0 0 0 0 0 0 0
0 0 0 0 0 0 0 0 0 0 0 0 0 0 0 0 0 0 0 0 0 0 0 0 0 0 0 0 0 0 0 0 0 0 0 0 0 0 0 0 0 0 0 0 0 0 0 0 0 0
0 0 0 0 0 0 0 0 0 0 0 0 0 0 0 0 0 0 0 0 0 0 0 0 0 0 0 0 0 0 0 0 0 0 0 0 0 0 0 0 0 0 0 0 0 0 0 0 0 0
0 0 0 0 0 0 0 0 0 0 0 0 0 0 0 0 0 0 0 0 0 0 0 0 0 0 0 0 0 0 0 0 0 0 0 0 0 0 0 0 0 0 0 0 0 0 0 0 0 0
0 0 0 0 0 0 0 0 0 0 0 0 0 0 0 0 0 0 0 0 0 0 0 0 0 0 0 0 0 0 0 0 0 0 0 0 0 0 0 0 0 0 0 0 0 0 0 0 0 0
0 0 0 0 0 0 0 0 0 0 0 0 0 0 0 0 0 0 0 0 0 0 0 0 0 0 0 0 0 0 0 0 0 0 0 0 0 0 0 0 0 0 0 0 0 0 0 0 0 0
0 0 0 0 0 0 0 0 0 0 0 0 0 0 0 0 0 0 0 0 0 0 0 0 0 0 0 0 0 0 0 0 0 0 0 0 0 0 0 0 0 0 0 0 0 0 0 0 0 0
0 0 0 0 0 0 0 0 0 0 0 0 0 0 0 0 0 0 0 0 0 0 0 0 0 0 0 0 0 0 0 0 0 0 0 0 0 0 0 0 0 0 0 0 0 0 0 0 0 0
0 0 0 0 0 0 0 0 0 0 0 0 0 0 0 0 0 0 0 0 0 0 0 0 0 0 0 0 0 0 0 0 0 0 0 0 0 0 0 0 0 0 0 0 0 0 0 0 0 0
0 0 0 0 0 0 0 0 0 0 0 0 0 0 0 0 0 0 0 0 0 0 0 0 0 0 0 0 0 0 0 0 0 0 0 0 0 0 0 0 0 0 0 0 0 0 0 0 0 0
0 0 0 0 0 0 0 0 0 0 0 0 0 0 0 0 0 0 0 0 0 0 0 0 0 0 0 0 0 0 0 0 0 0 0 0 0 0 0 0 0 0 0 0 0 0 0 0 0 0
0 0 0 0 0 0 0 0 0 0 0 0 0 0 0 0 0 0 0 0 0 0 0 0 0 0 0 0 0 0 0 0 0 0 0 0 0 0 0 0 0 0 0 0 0 0 0 0 0 0
0 0 0 0 0 0 0 0 0 0 0 0 0 0 0 0 0 0 0 0 0 0 0 0 0 0 0 0 0 0 0 0 0 0 0 0 0 0 0 0 0 0 0 0 0 0 0 0 0 0
0 0 0 0 0 0 0 0 0 0 0 0 0 0 0 0 0 0 0 0 0 0 0 0 0 0 0 0 0 0 0 0 0 0 0 0 0 0 0 0 0 0 0 0 0 0 0 0 0 0
0 0 0 0 0 0 0 0 0 0 0 0 0 0 0 0 0 0 0 0 0 0 0 0 0 0 0 0 0 0 0 0 0 0 0 0 0 0 0 0 0 0 0 0 0 0 0 0 0 0
0 0 0 0 0 0 0 0 0 0 0 0 0 0 0 0 0 0 0 0 0 0 0 0 0 0 0 0 0 0 0 0 0 0 0 0 0 0 0 0 0 0 0 0 0 0 0 0 0 0
0 0 0 0 0 0 0 0 0 0 0 0 0 0 0 0 0 0 0 0 0 0 0 0 0 0 0 0 0 0 0 0 0 0 0 0 0 0 0 0 0 0 0 0 0 0 0 0 0 0
0 0 0 0 0 0 0 0 0 0 0 0 0 0 0 0 0 0 0 0 0 0 0 0 0 0 0 0 0 0 0 0 0 0 0 0 0 0 0 0 0 0 0 0 0 0 0 0 0 0
0 0 0 0 0 0 0 0 0 0 0 0 0 0 0 0 0 0 0 0 0 0 0 0 0 0 0 0 0 0 0 0 0 0 0 0 0 0 0 0 0 0 0 0 0 0 0 0 0 0
0 0 0 0 0 0 0 0 0 0 0 0 0 0 0 0 0 0 0 0 0 0 0 0 0 0 0 0 0 0 0 0 0 0 0 0 0 0 0 0 0 0 0 0 0 0 0 0 0 0
0 0 0 0 0 0 0 0 0 0 0 0 0 0 0 0 0 0 0 0 0 0 0 0 0 0 0 0 0 0 0 0 0 0 0 0 0 0 0 0 0 0 0 0 0 0 0 0 0 0
0 0 0 0 0 0 0 0 0 0 0 0 0 0 0 0 0 0 0 0 0 0 0 0 0 0 0 0 0 0 0 0 0 0 0 0 0 0 0 0 0 0 0 0 0 0 0 0 0 0
0 0 0 0 0 0 0 0 0 0 0 0 0 0 0 0 0 0 0 0 0 0 0 0 0 0 0 0 0 0 0 0 0 0 0 0 0 0 0 0 0 0 0 0 0 0 0 0 0 0
0 0 0 0 0 0 0 0 0 0 0 0 0 0 0 0 0 0 0 0 0 0 0 0 0 0 0 0 0 0 0 0 0 0 0 0 0 0 0 0 0 0 0 0 0 0 0 0 0 0
0 0 0 0 0 0 0 0 0 0 0 0 0 0 0 0 0 0 0 0 0 0 0 0 0 0 0 0 0 0 0 0 0 0 0 0 0 0 0 0 0 0 0 0 0 0 0 0 0 0
0 0 0 0 0 0 0 0 0 0 0 0 0 0 0 0 0 0 0 0 0 0 0 0 0 0 0 0 0 0 0 0 0 0 0 0 0 0 0 0 0 0 0 0 0 0 0 0 0 0
0 0 0 0 0 0 0 0 0 0 0 0 0 0 0 0 0 0 0 0 0 0 0 0 0 0 0 0 0 0 0 0 0 0 0 0 0 0 0 0 0 0 0 0 0 0 0 0 0 0
