# Supplementary material for: A Bayesian hierarchical hidden Markov model for clustering and gene selection: Application to kidney cancer gene expression data
Source: Biom J. Author manuscript; Available in PMC 2024 Jul 12. (PMC11239327; doi:10.1002/bimj.202300173)
Supplement: Supporting information [file NIHMS2001776-supplement-Supporting_information.zip › Code_and_Data/FinalResults/Table5.csv]

	mu_{k1}	mu_{k2}	Over	Under	Irrelevant	P-value
1	0.957180465022502	-1.12813552214689	352	348	309	0.788204650163027
2	0.506487829140095	-0.884226948872951	376	362	271	7.49946847395832e-06
3	0.210256918276524	-0.211065000381574	264	346	399	0.683484817582854
4	0.409935339577993	-0.306631533777425	275	206	528	0.124495917202062
5	0.483077865546358	-0.37005378659901	438	252	319	0.352285247813045
6	1.08890783733231	-0.625032665923518	332	212	465	0.983126472901839
7	0.65298528643052	-0.239786534981736	488	253	268	0.158311199025812
8	0.425687016629173	-0.525761697588587	300	343	366	0.244760777538343
9	0.449485564762594	-0.217606243243564	278	126	605	0.786745079137394
10	0.552167146940673	-0.208346616264072	500	33	476	0.148190692557123
11	0.220287705065774	-0.455048236137923	264	601	144	0.00484432046544911
12	0.379110904299048	-0.548680627386771	235	489	285	0.455956709041831
13	0.492677420099841	-1.08735891973538	280	471	258	0.810383249823542
