# Supplementary material for: A Bayesian hierarchical hidden Markov model for clustering and gene selection: Application to kidney cancer gene expression data
Source: Biom J. Author manuscript; Available in PMC 2024 Jul 12. (PMC11239327; doi:10.1002/bimj.202300173)
Supplement: Supporting information [file NIHMS2001776-supplement-Supporting_information.zip › Code_and_Data/FinalResults/Table4.csv]

	n	K	s2	HMM-C	HMM-NC	NoHMM-C	NoHMM-NC
1	100	2	1	0.982 (0.017)	0.982 (0.017)	0.966 (0.023)	0.981 (0.017)
2	100	2	2	0.507 (0.001)	0.484 (0.01)	0.506 (0.001)	0.505 (0.001)
3	100	4	1	0.7 (0.016)	0.701 (0.022)	0.712 (0.018)	0.71 (0.018)
4	100	4	2	0.284 (0.002)	0.269 (0.007)	0.281 (0.002)	0.281 (0.002)
5	100	8	1	0.51 (0.015)	0.485 (0.013)	0.49 (0.015)	0.488 (0.02)
6	100	8	2	0.196 (0.006)	0.184 (0.01)	0.198 (0.002)	0.189 (0.004)
7	500	2	1	0.995 (0.003)	0.874 (0.025)	0.997 (0.002)	0.96 (0.013)
8	500	2	2	0.633 (0.059)	0.488 (0.042)	0.613 (0.049)	0.517 (0.048)
9	500	4	1	0.859 (0.02)	0.759 (0.031)	0.757 (0.02)	0.769 (0.022)
10	500	4	2	0.499 (0.008)	0.451 (0.013)	0.49 (0.007)	0.457 (0.012)
11	500	8	1	0.771 (0.011)	0.743 (0.017)	0.748 (0.016)	0.72 (0.019)
12	500	8	2	0.417 (0.013)	0.397 (0.019)	0.417 (0.01)	0.407 (0.011)
