# Supplementary material for: A Bayesian hierarchical hidden Markov model for clustering and gene selection: Application to kidney cancer gene expression data
Source: Biom J. Author manuscript; Available in PMC 2024 Jul 12. (PMC11239327; doi:10.1002/bimj.202300173)
Supplement: Supporting information [file NIHMS2001776-supplement-Supporting_information.zip › Code_and_Data/FinalResults/Table3.csv]

	n	K	s2	BC-Plaid	FABIA	PenPlaid
1	100	2	1	NaN (NA)	0.177 (0.001)	0.363 (0.013)
2	100	2	2	NaN (NA)	0.163 (0.003)	0.371 (0.004)
3	100	4	1	NaN (NA)	0.087 (0.002)	0.277 (0.007)
4	100	4	2	NaN (NA)	0.03 (0.001)	0.253 (0.004)
5	100	8	1	0.084 (0.003)	0.044 (0.001)	0.238 (0.006)
6	100	8	2	0 (0)	0.042 (0)	0.278 (NA)
7	500	2	1	NaN (NA)	0.167 (0)	0.389 (0.009)
8	500	2	2	NaN (NA)	0 (0)	0.359 (0.014)
9	500	4	1	NaN (NA)	0 (0)	0.334 (0.008)
10	500	4	2	NaN (NA)	0 (0)	0.277 (0.004)
11	500	8	1	0.095 (0.004)	0.042 (0)	0.235 (0.003)
12	500	8	2	0 (0)	0 (0)	0.209 (0.01)
