# Supplementary material for: A Bayesian hierarchical hidden Markov model for clustering and gene selection: Application to kidney cancer gene expression data
Source: Biom J. Author manuscript; Available in PMC 2024 Jul 12. (PMC11239327; doi:10.1002/bimj.202300173)
Supplement: Supporting information [file NIHMS2001776-supplement-Supporting_information.zip › Code_and_Data/FinalResults/Table2.csv]

	n	K	s2	HMM-C	HMM-NC	NoHMM-C	NoHMM-NC
1	100	2	1	0.856 (0.045)	0.795 (0.05)	0.893 (0.037)	0.661 (0.045)
2	100	2	2	0.519 (0.001)	0.505 (0.008)	0.634 (0.015)	0.555 (0.023)
3	100	4	1	0.776 (0.023)	0.747 (0.027)	0.713 (0.023)	0.691 (0.027)
4	100	4	2	0.484 (0.03)	0.427 (0.031)	0.336 (0.013)	0.283 (0.013)
5	100	8	1	0.567 (0.014)	0.499 (0.015)	0.48 (0.021)	0.44 (0.017)
6	100	8	2	0.341 (0.009)	0.332 (0.01)	0.234 (0.014)	0.239 (0.013)
7	500	2	1	0.6 (0.044)	0.55 (0.038)	0.562 (0.029)	0.563 (0.028)
8	500	2	2	0.518 (0.018)	0.436 (0.018)	0.514 (0.015)	0.485 (0.007)
9	500	4	1	0.582 (0.023)	0.544 (0.028)	0.514 (0.004)	0.494 (0.011)
10	500	4	2	0.56 (0.016)	0.561 (0.014)	0.542 (0.012)	0.494 (0.01)
11	500	8	1	0.616 (0.01)	0.586 (0.012)	0.557 (0.007)	0.55 (0.01)
12	500	8	2	0.436 (0.016)	0.47 (0.02)	0.383 (0.011)	0.344 (0.01)
