# Supplementary material for: A Bayesian hierarchical hidden Markov model for clustering and gene selection: Application to kidney cancer gene expression data
Source: Biom J. Author manuscript; Available in PMC 2024 Jul 12. (PMC11239327; doi:10.1002/bimj.202300173)
Supplement: Supporting information [file NIHMS2001776-supplement-Supporting_information.zip › Code_and_Data/FinalResults/Table1.csv]

	n	K	s2	HMM-C	HMM-NC	NoHMM-C	NoHMM-NC
1	100	2	1	0.998 (0.001)	0.999 (0.001)	0.982 (0.017)	0.981 (0.017)
2	100	2	2	0.527 (0.002)	0.529 (0.001)	0.507 (0.001)	0.506 (0)
3	100	4	1	0.831 (0.014)	0.833 (0.013)	0.769 (0.021)	0.721 (0.019)
4	100	4	2	0.533 (0.004)	0.531 (0.003)	0.283 (0.003)	0.283 (0.003)
5	100	8	1	0.62 (0.012)	0.647 (0.018)	0.519 (0.016)	0.54 (0.016)
6	100	8	2	0.393 (0.011)	0.402 (0.012)	0.207 (0.006)	0.196 (0.007)
7	500	2	1	0.983 (0.017)	0.93 (0.031)	0.94 (0.028)	0.926 (0.03)
8	500	2	2	0.505 (0.001)	0.479 (0.012)	0.488 (0.006)	0.442 (0.017)
9	500	4	1	0.855 (0.009)	0.832 (0.017)	0.654 (0.012)	0.59 (0.014)
10	500	4	2	0.591 (0.019)	0.584 (0.024)	0.502 (0.011)	0.48 (0.011)
11	500	8	1	0.713 (0.017)	0.71 (0.013)	0.716 (0.015)	0.708 (0.016)
12	500	8	2	0.473 (0.007)	0.46 (0.01)	0.418 (0.013)	0.406 (0.016)
