# Supplementary material for: A Bayesian hierarchical hidden Markov model for clustering and gene selection: Application to kidney cancer gene expression data
Source: Biom J. Author manuscript; Available in PMC 2024 Jul 12. (PMC11239327; doi:10.1002/bimj.202300173)
Supplement: Supporting information [file NIHMS2001776-supplement-Supporting_information.zip › Code_and_Data/ResultsCompetitiveMethods/F1Turner.txt]

"V1" "V2" "V3" "V4" "V5" "V6" "V7" "V8" "V9" "V10" "V11" "V12"
"1" NA NA NA NA 0.0831257248498417 NA NA NA NA NA 0.0968794322294389 NA
"2" NA NA NA NA 0.0821571052171811 NA NA NA NA NA 0.119954219634785 NA
"3" NA NA NA NA 0.0716297678052175 NA NA NA NA NA 0.111882203920377 0
"4" NA NA NA NA 0.0809365999833555 0 NA NA NA NA 0.0805558719549116 0
"5" NA NA NA NA 0.0510654436269886 0 NA NA NA NA 0.0807557243856408 0
"6" NA NA NA NA 0.0845812185166616 NA NA NA NA NA 0.0880021254756612 0
"7" NA NA NA NA 0.0949323941098006 0 NA NA NA NA 0.0975031367146946 0
"8" NA NA NA NA 0.102691143472835 0 NA NA NA NA 0.117467604953244 0
"9" NA NA NA NA 0.100356970831665 NA NA NA NA NA 0.0691904909010243 NA
"10" NA NA NA NA 0.0843621794575457 NA NA NA NA NA 0.0869575426263659 NA
