# Supplementary material for: A Bayesian hierarchical hidden Markov model for clustering and gene selection: Application to kidney cancer gene expression data
Source: Biom J. Author manuscript; Available in PMC 2024 Jul 12. (PMC11239327; doi:10.1002/bimj.202300173)
Supplement: Supporting information [file NIHMS2001776-supplement-Supporting_information.zip › Code_and_Data/ResultsCompetitiveMethods/F1Fabia.txt]

"V1" "V2" "V3" "V4" "V5" "V6" "V7" "V8" "V9" "V10" "V11" "V12"
"1" 0.174976832525022 0.164325185931121 0.104294690372827 0.0287381194888999 0.0424210053748461 0.039754753811399 0.166666666666667 0 0 0 0.0416666666666667 0
"2" 0.183921997654818 0.154016762728537 0.06470612588997 0.0318803721025986 0.0452134056392588 0.0436090542690516 0.166666666666667 0 0 0 0.0416666666666667 0
"3" 0.181206965704872 0.168463050568275 0.0885717162235247 0.0327778598047166 0.0423667670063112 0.0426455731108616 0.166666666666667 0 0 0 0.0416666666666667 0
"4" 0.170140267514488 0.171724369829001 0.0883779945160189 0.0344822211878127 0.0411812881347525 0.0402976958820788 0.166666666666667 0 0 0 0.0416666666666667 0
"5" 0.173002683863228 0.164219801401526 0.0861904183176192 0.0288171125401439 0.0397164293362843 0.0397635579144149 0.166666666666667 0 0 0 0.0416666666666667 0
"6" 0.169011898842948 0.125175675730274 0.0869900798761662 0.0252704573424804 0.0424706423647375 0.0417160093828504 0.166666666666667 0 0 0 0.0416666666666667 0
"7" 0.184547057424295 0.167790129003443 0.0887299795309561 0.0313518947798531 0.042693547682984 0.0428672543343079 0.16644385026738 0 0 0 0.0416666666666667 0
"8" 0.178615573057273 0.168589178547153 0.0865612934250017 0.0338093552519765 0.0409893599370606 0.0384352814238625 0.166443106061622 0 0 0 0.0416666666666667 0
"9" 0.181158937805676 0.173039586851186 0.0868207709907522 0.0278458636665536 0.0547255142670266 0.0446108949910024 0.166666666666667 0 0 0 0.0416666666666667 0
"10" 0.170520927007089 0.169616157726197 0.0865345517917164 0.0258133398139144 0.0436614778941244 0.0420921847089357 0.166666666666667 0 0 0 0.0416666666666667 0
