# Supplementary material for: A Bayesian hierarchical hidden Markov model for clustering and gene selection: Application to kidney cancer gene expression data
Source: Biom J. Author manuscript; Available in PMC 2024 Jul 12. (PMC11239327; doi:10.1002/bimj.202300173)
Supplement: Supporting information [file NIHMS2001776-supplement-Supporting_information.zip › Code_and_Data/ResultsCompetitiveMethods/F1Penalized.txt]

"V1" "V2" "V3" "V4" "V5" "V6" "V7" "V8" "V9" "V10" "V11" "V12"
"1" 0.362562694906078 0.367593628012667 0.266640660149177 0.235350055619831 0.213572908062497 NA 0.384452673227639 0.372817371234338 0.300636042341935 0.282486715191606 0.223739617142922 NA
"2" 0.378428452201265 0.344283339355498 0.316400524801386 0.274748201317402 0.21998121358414 NA 0.36676889477407 0.339427852526465 0.366122979457593 0.293333334978887 0.236785750356654 0.182263668106828
"3" 0.400709031443183 0.401173872671105 0.313073755118282 0.227226105987876 0.247202324834745 NA 0.368701607628242 0.419417429569317 0.387050635440449 0.256569153573032 0.227688306385174 0.165916496953649
"4" 0.204748301113121 0.390212858563379 0.298441025694467 0.253765152930184 0.273799425396332 0.277576200914598 0.383515355600676 0.192914834578645 0.363076880498417 0.28551070866985 0.248555650303682 0.208292497313023
"5" 0.38390706897121 0.361335878738249 0.292996621140763 0.26368686930468 0.2482813645784 NA 0.444828837608698 0.364379671339359 0.304775629501413 0.282720804531462 0.221946122783112 0.28172653088686
"6" 0.416744649357836 0.365827550365076 0.274515398233328 0.27412005711325 0.230300339534055 NA 0.3692966580433 0.399033931199386 0.355898117610512 0.265643007664058 0.229088249100507 0.2832251195192
"7" 0.379196356158196 0.363724610361142 0.248419070981624 0.241984164175244 0.188288625858139 NA 0.327365627553701 0.380395397673377 0.317423815727278 0.281261130080849 0.222113921703909 0.19344788498811
"8" 0.359494808739526 0.400884723308384 0.236758722495731 0.242613449626224 0.284842978737876 NA 0.37420178939609 0.379949880847368 0.350839856887137 0.257392814636061 0.236828814728638 0.189050218655953
"9" 0.367939882836629 0.363196962779078 0.295705442863467 0.253785607134171 0.232374493925153 NA 0.401597111682615 0.381925058957746 0.322332790067049 0.260810955034961 0.236898010787284 0.189798362965553
"10" 0.378932743693193 0.356381110709052 0.227597566321561 0.263852563782631 0.237168580727591 NA 0.464389943061407 0.361830205393574 0.274693434035197 0.302842157544549 0.26184448464347 0.185872973922633
