# Supplementary material for: A Bayesian hierarchical hidden Markov model for clustering and gene selection: Application to kidney cancer gene expression data
Source: Biom J. Author manuscript; Available in PMC 2024 Jul 12. (PMC11239327; doi:10.1002/bimj.202300173)
Supplement: Supporting information [file NIHMS2001776-supplement-Supporting_information.zip › Code_and_Data/IntermediateSimulatedDataResults/F1Rev2Sce12Seed2.txt]

0.5682339 0.4151875 0.4751397 0.321943
